# Supplementary material for: Assigning Article-Level Themes in Bibliometric Analysis: Mode-Based Mapping Approach Using JMIR Aging Publications
Source: JMIR Aging. 2026 May 28;9:e79906. doi: 10.2196/79906 (PMC13218566; doi:10.2196/79906)
Supplement: Multimedia Appendix 1 [file aging-v9-e79906-s001.xlsx]

## Sheet: Venn diagram
KeywordPlus	AuthorKeyword	Abstact
HEALTH	OLDER ADULTS	DEMENTIA
PEOPLE	DEMENTIA	CAREGIVERS
TECHNOLOGY	AGING	COGNITIVE
CARE	MOBILE PHONE	DIGITAL
OLDER-ADULTS	MACHINE LEARNING	COVID
ADULTS	OLDER ADULT	FRAILTY
ALZHEIMERS-DISEASE	EHEALTH	USABILITY
DEMENTIA	TECHNOLOGY	ADRD
RISK	OLDER PEOPLE	FALL
DEPRESSION	DIGITAL HEALTH	PATIENT

## Sheet: doi
DOI		Keywords_TFIDF
10.2196/26474		series	forecasting	time	ahead	proposed	fuzzy	butterfly
10.2196/19007		americana	campinarana	morphoanatomical	restinga	intraspecific	amazonian	vegetation
10.2196/28010		assembly	vegetation	mosaics	strategy	filtering	types	grassland
10.2196/23176		medicinal	aromatic	plants	seed	country's	economy	hybrid
10.2196/34326		ppml	trade	bilateral	forecasts	accuracy	advantage	emerging
10.2196/44564		estonia	aged	management	uneven	stand	continuous	cutting
10.2196/27047		wages	gray	salaries	receiving	affiliation	employee's	envelope	envelopes	eradicated	escalated	freely	leveling	russians	shadows	whitewashing
10.2196/21461		forestry	transactions	governance	brazil	southern	transaction	chosen
10.2196/25251		biocarb	carb	productive	policy	policies	asides	biodiversity
10.2196/20310		wgan	stock	neural	networks	prediction	adversarial	market
10.2196/30841		water	khanty	mansi	okrug	ugra	fund	autonomous
10.2196/23313		thinning	stands	uniform	exploitable	regular	crowns	pine
10.2196/23826		demand	elasticity	industry	macro	russian	products	regions
10.2196/25779		fusion	cold	stop	carbon	reforestation	warming	atmosphere
10.2196/20110		owners	revenue	timber	species	declared	forestry	composition
10.2196/15491		peat	costs	substrate	consumption	substrates	share	manufacturing
10.2196/33085		bioelectricity	gasification	residue	harvest	conventional	plantation	forestry
10.2196/17286		chatgpt	covid	intelligence	monitoring	arima	artifical	unlocking
10.2196/21608		taxa	pindus	greece	habitats	northwestern	functional	mountains
10.2196/21964		epiphytic	ferns	terrestrial	epiphytes	trait	stress	elevation
10.2196/19554		altitudinal	functional	reproductive	thermal	variables	traits	seeds
10.2196/17142		exploitation	parameter	graufesenque	roman	trajectories	constant	equation
10.2196/35677		fruit	seed	abiotic	biotic	traits	leaf	fruited
10.2196/39890		contemplated	resources	natural	agrarian	inhabitants	undervaluation	agenda	enforced
10.2196/19852		pofs	ocdf	financial	crisis	cascaded	datasets	feature
10.2196/32957		litter	respiration	soil	decomposition	regrowth	functionally	mixture
10.2196/36825		control	stochastic	mitra	deterministic	trees	obtain	field
10.2196/27645		qinling	park	land	national	ecosystem	service	services
10.2196/15290		india	incentivizes	proposals	goals	fiscal	allocation	finance
10.2196/32169		sinks	vegetation	garden	sink	carbon	land	shaanxi
10.2196/35925		preferences	risk	preference	measure	survey	reported	task
10.2196/38864		bamboo	acre	waste	productive	view	acre's	dispose	exhausted	guadua
10.2196/34628		marginal	burned	duration	fires	fighting	wildfires	wildfire
10.2196/26875		coats	symbology	arms	municipal	historical	natural	ecology
10.2196/39848		grison	kleptoparasitism	attempt	albicollis	galictis	hawk	kleptoparasitic	pseudastur	steal	vittata
10.2196/43197		costs	forecasts	actual	holt	silvicultural	winters	cost
10.2196/28652		land	capital	converted	assets	natural	ecosystem	human
10.2196/27972		rfas	wildfire	nonmarket	valuation	australian	connections	federal
10.2196/23384		wiseprophet	automated	learning	machine	python	service	writes
10.2196/31916		information	uncertainty	blackwell	theorem	signals	decision	entropy
10.2196/28260		bashkortostan	logging	institutions	forestry	facilities	forestries	resources
10.2196/35373		meat	wild	decisions	income	consumption	middle	conservation
10.2196/40460		tourism	farmers	cognition	prism	sustainable	protection	model
10.2196/32075		agricultural	republic	steppe	tyva	zones	land	tuva
10.2196/27862		agroforestry	jharkhand	potentiality	village	sdgs	suitability	district	districts	poverty
10.2196/24553		nonmarket	restoration	watershed	dollar	values	attributes	valuation
10.2196/18398		community	harsher	spectra	filtering	trait	environmental	china's
10.2196/37090		caas	commission	academy	czech	agricultural	professional	sciences
10.2196/32442		enterprises	financial	literacy	smes	micro	sector	owners
10.2196/39335		special	investments	issue	global	economics	forest
10.2196/33118		ireland	research	goals	future	achievements	outline	achievement
10.2196/35221		sprawl	urban	fascinating	sprawling	urbanism	planning	hard
10.2196/21808		districts	costs	forest	holdings	tending	protection	unit
10.2196/24092		subsidies	switching	planting	timberland	feedbacks	cropland	south
10.2196/37521		lstm	feature	nuclear	selection	short	forecasting	maintenance
10.2196/32683		trump's	race	immigration	victory	views	decline	political
10.2196/29224		forecasting	price	classifiers	trading	vector	invites	natural
10.2196/21629		fire	city	british	firewood	india	consumption	cremation	kerosene	lighting	pyres
10.2196/40079		stands	spruce	stump	norway	removal	conventionally	drastic	factored	imitated	managements
10.2196/39189		ethnoveterinary	veterinary	rajasthan	tribal	ailments	folk	pali
10.2196/31162		offices	madrid	office	rental	rent	center	drivers
10.2196/31552		swapping	agency	preserve	discuss	swapped	swaps	cost
10.2196/24965		standards	timber	losses	shrinkage	natural	issue	storage
10.2196/42652		attacks	computer	university	dataset	detection	datasets	method
10.2196/33165		illegal	mining	parties	conflict	disaster	damage	pollution
10.2196/33498		peri	commons	institutional	miringuava	ostrom's	urban	principles
10.2196/18624		asymmetric	exchange	trade	canada	dollar's	nardl	u.s.a
10.2196/15480		singapore	pollution	haze	intermittently	credible	flaws	replication	speculative
10.2196/38130		inventory	china's	vector	forecasting	regression	sample	support
10.2196/35847		gopher	tortoise	pellet	bioenergy	concern	wood	gopherus	intersections	polyphemus
10.2196/29744		living	longstanding	luxembourg	approach	consequence	sustainable	humans	restore
10.2196/27630		dead	requirement	wood	fellings	harvests	continuous	broadleaves
10.2196/17105		economists	natural	achievement	resources	environment	involving	bill	cherished	colliding	crunch	depleting	iceberg	melting	taught
10.2196/51776		sylwan	journal	polish	papers	sciences	forest	founders	journal's	periodical	tosociology	zoology
10.2196/44439		nature	objects	papers	protection	sylwan	conservation	concerned
10.1186/s13063-017-2097-y		environment	scenario	nanjing	economy	returning	fitting	deterioration
10.2196/29623		accounting	output	input	martin	microprototype	nonconvex	typified
10.2196/29953		environment	scenario	accompanying	nanjing	economy	nowadays	returning
10.2196/16131		environmental	incentive	action	citizenship	fruitful	imminent	mankind	systemically	unachievable
10.2196/20321		rotation	productivity	class	feasibility	technical	criterion	parameter
10.2196/52317		ecological	rationality	accounting	sustainability	nexus	ecosystem	explorative
10.2196/47577		sourcing	history	wood	environmental	forest
10.2196/39386		arising	control	optimal	management	forest
10.2196/33714		medicine	conventional	alternative	remedies	household	facilities	kenya	medicines
10.2196/34577		politics	forests	science	tropical	climate	change	economics
10.2196/35929		ssfe	scandinavian	biennial	special	meeting	issue	introduction
10.2196/27355		ssfe	celebrated	celebrates	denmark	interruption	anniversary	enduring	organised	umbrella
10.2196/30420		politics	forests	science	tropical	climate	change	economics
10.2196/23381		framed	marketable	experiments	permits	field	nepal	forestland
10.2196/25307		targets	geoengineering	components	architectures	acceptance	climate	adaptation
10.2196/18179		researchers	roles	policy	sweden	scientist	japan	scientists
10.2196/55257		plywood	costs	macroeconomic	glue	prices	price	evolution
10.2196/39898		kansas	geospatial	metric	supply	feedstocks	dorado	effingham
10.2196/44425		local	krtiny	expenditures	suppliers	round	employees	multiplier
10.2196/47152		pruning	manual	electric	saws	shear	shears	productivity
10.2196/34952		theory	success	dialog	endeavoring	epistemological	portray	reflections	reprinted	story
10.2196/32322		deforestation	meta	literature	hypothesis	publication	hypotheses	reviews
10.2196/28165		cfes	lumber	profits	sawmills	timber	production	costs
10.2196/29788		elephant	conflict	agriculture	zone	agricultural	scheduled	chapter
10.2196/29031		sparkling	fields	decades	sciences	policy	research	economics
10.2196/25928		chapters	conservation	forestry	tropical	target	handbook	managerial
10.2196/25876		programs	benefit	conservation	evaluation	cost	impact	analysis
10.2196/53548		holding	coconut	sizes	acre	odisha	cocos	crap	gourd	houses	nucifera
10.2196/54353		formulae	costs	classical	significance	fixed	capitalised	eternal
10.2196/49587		silvopasture	fodder	systems	eastern	livestock	farmers	forage	grazing
10.2196/42972		nutrient	wood	heartwood	plusmn	concentrations	resorption	trunk
10.2196/40582		justice	blue	rawls	interpretations	projects	contentious	carbon
10.2196/41809		wallacea	biomass	utilization	section	bioenergy	conversion	region
10.2196/43709		carbon	sink	pool	soil	forestry	optimal	living
10.2196/34764		mortality	lsoas	socio	england	index	deprivation	economic
10.2196/35625		litter	microbial	decomposition	assembly	advantage	home	review
10.2196/15413		defoliation	acutissima	quercus	drought	rubra	stress	seedlings
10.2196/25706		growth	leaf	traits	plant	theories	biomass	predicted
10.2196/53489		reports	wildfires	icnf	icnf's	stabilisation	triangulation	topic
10.2196/51987		rubber	wildly	amazon	british	tree	barons	boomed	colonies	crashed	enslaved	euphorbiaceae	exporting	juss	latex	magnates	misery	monopoly	mull	ships	slaves	strategically	untold
10.2196/49415		pure	poverty	payments	program's	transfer	transfers	goals
10.2196/47729		resorption	continuum	nutrient	absorption	mycorrhizal	decomposition	economy
10.2196/38593		road	roads	network	pioneer	historic	plantation	regional
10.2196/42274		absorptive	root	temperature	absorption	indirectly	species	distribution
10.2196/41810		elemental	ordosica	secalinus	fungi:bacteria	root	fungal	plant
10.2196/35592		pathogen	richness	fine	mycorrhizal	root	pathogens	strength
10.2196/40171		vegetative	organs	stem	organic	hainan	leaf	attributes
10.2196/32473		coordination	moist	limiting	water	root	stem	mexico
10.2196/35224		regeneration	regenerated	stands	intensity	measures	actively	artificial
10.2196/35696		owned	paid	forestry	research	economy	resources	journals
10.2196/28222		anatomical	vessel	fractions	lengths	element	anatomy	traits
10.2196/31486		bbcf	governance	bimbia	bonadikombo	local	cameroon	paper
10.2196/28333		uncertainties	ecosystem	evaluation	scheme	rigorous	transparent	payments
10.2196/24724		wellbeing	dimensions	sufficiency	criteria	freedom	human	livelihood
10.2196/25671		trait	variability	species	crossover	traits	rankings	intraspecific
10.2196/18008		russia	russian	northwestern	regions	factor	heterogeneity	multiple
10.2196/21264		tree	leaf	patterns	emergent	fstms	traits	structurally
10.2196/19527		agrarian	ukrainian	sectoral	regional	organization	principle	scientific
10.2024/1/e53019		capital	return	storage	thinnings	count	rotations	compensation
10.2196/50759		mitigation	threshold	welfare	wildfire	liability	agreements	incentive
10.2196/53240		nanocellulose	lignin	biorefining	sugar	emerging	technologies	mpsp
10.2196/54913		morpho	stratefy	physiological	model	shaded	ldmc	species
10.2196/56061		irregular	woodland	occupancy	coppice	barbastella	barbastellus	girthed
10.2196/54138		ashro	adherence	healthcare	predictive	medical	care	circulatory
10.2196/40004		lulc	gambia	deforestation	southwestern	sequestration	cover	carbon
10.2196/36663		cumulative	evaluation	services	service	reliability	jilin	ecosystem
10.2196/43777		fire	externalities	landscape	fragmented	spatial	risk	landscapes
10.2196/45641		merchantability	limitations	united	network	identify	analysis	forest
10.2196/45799		cloud	abrupt	base	herbaceous	taxonomic	height	woody
10.2196/45442		drought	root	hybrids	responses	saplings	leaf	severe
10.2196/47691		colorado	boulder	interagency	collaborative	borer	emerald	outreach
10.2196/38172		health	lancet	climate	change	countdown	pricing	pollution
10.2196/30388		socio	himalayas	severely	demands	locals	ecosystems	services
10.2196/30353		degradation	extraction	avoided	emissions	decisions	protected	chooses	extractors	uncoordinated
10.2196/23591		typhoon	alien	endemic	species	indigenous	recruitment	demographic
10.2196/17255		capitalization	operative	capital	return	appreciating	momentary	function
10.2196/50286		root	season	fine	soil	shallow	seasonally	uptake
10.2196/50219		ownership	property	governance	rights	angles	overriding	purposeful
10.2196/51675		provenance	manitoba	quebec	ontario	provenances	degrees	heat	introduced
10.2024/1/e52443		pasture	competing	spatial	storage	benefits	payments	supplying
10.2196/41549		chains	model's	northland	equilibrium	technologies	geographically	transportation
10.2196/46753		regionalization	soil	government	erosion	water	authors	china
10.2196/46738		transect	leaf	scales	plot	effect	microhabitat	scale
10.2196/41950		mesoregions	spatial	convergence	northeast	firewood	gross	classical
10.2196/40953		concentration	index	production	global	fiberboard	hall	tideman
10.2196/42223		preservation	asia	extinct	introduction	foods	land	ecotourism
10.2196/43564		innovativeness	firms	customer	sector	orientation	market	foreign
10.2196/40360		slash	pine	sites	levs	southeastern	productivity	harvest
10.2196/37482		community	leaf	spectrum	northeastern	level	shrubs	distributions
10.2196/35075		legal	legitimate	criticism	organisation	personality	economic	company
10.2196/29074		instream	network	upstream	agents	equilibrium	industrial	overvalued	variational
10.2196/29021		redd	ideological	concessions	hierarchist	stances	disciplines	disagreements	egalitarian
10.2196/19859		wilderness	visitor	spending	attracts	million	output	employment
10.2196/17182		park	visitors	travel	recreational	iran	relation	polynomial
10.2196/15600		determinants	trust	behavioral	rights	expectations	property	preferences
10.2196/17136		landowner	decisionmaking	agents	amenity	model	outputs	agent
10.2196/15995		textbooks	evolving	finnish	forestry	ideas	sustainability	choices
10.2196/55132		logistics	opportunities	biomass	challenges	economics	forest
10.2196/52292		catastrophic	disturbance	government	companies	beetle	stumpage	pine
10.2196/52831		tamarin	lion	golden	hurdles	landholders	landholdings	private
10.2196/47908		stemwood	limbs	foliage	degrees	bark	atmosphere	energies	thermally
10.2196/53384		stomatal	leaf	photosynthetic	water	gwmax	vcmax	configuration
10.2196/36807		bloom	blooms	proxies	chlorophyll	algal	microcystin	secchi
10.2196/41429		grassland	xilinhot	sensing	remote	gross	ecosystem	ecosystems
10.2196/46480		strategy	uast	regeneration	pfts	heterogeneous	ecological	extremely
10.2196/45876		culm	bamboo	woody	leaf	offs	functional	heritable
10.2196/36325		causal	machine	learning	inference	methods	econometric	empirical
10.2196/41322		pollution	intelligent	intricate	advancements	simultaneous	vector	machine
10.2196/40325		fragments	plasticity	functional	hwld	hwmd	lwhd	variations
10.2196/38865		congo	savannas	recovery	artificial	aboveground	exclusion	savanna
10.2196/33856		understorey	drought	mortality	vapor	atlantic	attributes	deficit
10.2196/32516		dislocations	dislocation	loops	planes	moving	temperature	ferritic	glided	martensitic	steels
10.2196/15220		donor	pediatric	candidate	offer	hearts	acceptance	echocardiogram
10.2196/29188		norwegian	values	relational	governance	instrumental	embody	institutional
10.2196/18164		succession	seedlings	lowland	strategies	rainforests	trees	tropical
10.2196/17299		karst	competition	tolerance	ruderal	mantel's	stress	functional
10.2196/13513		heat	energy	mill	design	pulp	thermomechanical	refining	thermo
10.2196/63715		rent	africa	growth	coal	curse	relations	natural
10.2196/50537		damage	stripping	bark	protections	fences	trunk	norway
10.2196/52031		ages	rotation	locust	trend	naturalness	forests	private
10.2196/53010		intercepts	crown	allometric	tree	height	functional	traits
10.2196/55557		phanerophyte	survival	dune	foredune	growth	species	restoration
10.2196/56433		structural	treatments	complexity	silvicultural	stands	real	laser
10.2196/54748		sewage	faecal	norms	sludge	regulatory	coliforms	environment
10.2196/41437		trout	upstream	uprlimet	fish	streams	stream	clarkii	fishless	portions
10.2024/1/e59294		formosana	liquidambar	service	fixation	ecological	oxygen	function
10.2196/57926		damburneya	sympatric	altitude	trait	species	soil	interspecific
10.2196/52555		root	architecture	rubber	elevations	elevation	leading	brasiliensis	hevea
10.2196/53163		fracturing	marcellus	aquatic	fracking	wildlife	habitats	hydraulic
10.2024/1/e53975		preferential	agroforestry	programs	property	practices	barriers	agriculture
10.2196/56184		diversification	drought	dieback	storage	carbon	losses	beech	mixture
10.2196/58629		ecosystem	restored	functional	multifunctionality	proxies	ghana	agroforestry
10.2196/44037		epiphyte	epiphytes	trait	terrestrial	land	leaf	vascular
10.2196/40606		climate	natural	capital	change	welfare	human	bequest	pushed	unpriced
10.2196/42707		brazil's	exportation	expressive	wood	pulp	weak	products
10.2196/41185		assembly	andean	symbiotic	leaf	colombia	drivers	fertility
10.2196/31812		irradiance	fixing	light	seedlings	leaf	cmax	photosynthetic
10.2196/41938		services	ecosystem	airborne	laser	stationary	evaluating	scanning
10.2196/46177		nutrient	microbial	glaciated	soil	ecosystem	enzyme	perspective
10.2196/39016		happiness	countries	knownworld	technology	factors	circles	transnational
10.2196/19641		equation	curves	leaf	menten	michaelis	mitscherlich	habits
10.2196/16824		intercropping	carinata	loblolly	lupin	pine	levs	white
10.2196/16006		lands	normative	monetary	agricultural	evaluation	provisions	crop
10.2196/25327		load	forecasting	power	policy	medium	grey	influence
10.2196/64539		raccoon	iran	invasion	caspian	range	alien	native
10.2196/60506		cacao	intensification	sulawesi	livelihood	initiatives	yields	smallholder
10.2196/51544		inventory	observable	price	uncertainty	optimal	harvest	volume
10.2196/53025		cgus	estimation	trend	price	selling	timber	actual
10.2196/57320		forecast	prices	forecasting	price	trend	timber	forecasts
10.2196/55126		tenure	arrangements	indigenous	nations	harvested	institutional	timber
10.2196/58594		bargaining	nash	municipalities	municipality	spread	invasive	bargain	infested	slows	uninfested
10.2196/53671		reindeer	transaction	husbandry	costs	situation	situations	bargaining
10.2196/63907		network	transmission	externalities	investments	coordination	chilean	project
10.2196/48292		charcoal	paraiba	concentration	microregions	regional	moderately	production
10.2196/65730		land	anthropogenic	atlantic	losses	fragments	exposure	vegetation
10.2196/46522		acgca	traits	offs	trait	allometries	model	trade
10.2196/50938		fossil	morphyll	leaf	morphometric	database	leaves	traits
10.2196/49608		biocarbon	logwood	biooil	carbonization	degrees	particle	pressure
10.2196/56345		incentives	deforestation	avert	paying	uganda	behavioural	preserving
10.2196/59818		shrub	bark	arctic	thawing	nutrient	tundra	growth
10.2196/45231		cotton	transgenic	india	cereal	profitability	intensification	saving
10.2196/44007		bagging	hunting	game	binomial	travel	probability	model
10.2196/48646		politics	forests	science	tropical	climate	change	economics
10.2196/41692		importing	plywood	trade	countries	hardwood	illegally	join	multilateral
10.2196/50990		geocoding	errors	property	home	losses	damage	service's
10.2196/44525		dryness	fire	marginal	rainforest	forest	multipliers	loss
10.2196/46483		rotation	stands	accumulation	method	variants	carbon	class
10.2196/41539		concave	interior	growth	function	faustmann	convex	stand
10.2196/50345		valuation	services	markets	offsets	carbon	citizens	benefits
10.2196/43185		contracts	timber	germany	term	transaction	investments	interviews
10.2196/41936		pursuit	climate	management	change	faustmann	adding	surely
10.2196/46791		amazon	bioeconomy	ntfps	ntfp	inaugural	dates	indexed
10.2196/44777		resorption	leaf	nutrient	traits	plant	functional	transitional
10.2196/37590		olive	wild	europaea	aridity	intraspecific	olea	morocco
10.2196/36515		carbon	sinks	wood	stocks	beccs	production	regime
10.2196/24728		assimilated	newly	drought	carbohydrates	nscs	transport	export
10.2196/26340		leaf	banj	traits	carbon	soil	nutrients	stem
10.2196/25607		crps	irradiation	solar	evapotranspiration	habitat	reflected	regulation
10.2196/64847		usepackage	document	amsbsy	amsfonts	amsmath	amssymb	documentclass	mathrsfs	oddsidemargin	setlength	upgreek	wasysym
10.2196/55929		traits	root	axes	leaf	coordinated	trait	axis
10.2196/62936		aboriginal	aboriginals	psfmb	beliefs	influencing	values	domain
10.2196/62930		phenotypic	populations	plasticity	maritime	evolvability	genetic	organ
10.2196/67632		radiation	spatial	water	services	typical	quantification	nature
10.2196/63856		siberian	russian	timber	sanctions	trade	restrictions	industry
10.2196/55455		wildfire	crcboost	resampling	susceptibility	wildfires	clustering	boosting
10.2196/66778		tmcf	tmvb	climatic	gulf	leaf	belt	refugia	volcanic
10.2196/54655		hydraulic	fertility	amazon	basin	embolism	resistance	precipitation
10.2196/56055		dropout	students	logit	neural	student	networks	correctly
10.2196/53564		grasslands	bees	foraging	honey	agricultural	forage	croplands
10.2196/55693		root	absorptive	traits	level	rncc	rtdc	srlc
10.2196/56923		photogrammetry	laser	scanning	drones	geomatics	aerial	derivation
10.2196/57196		water	conservation	jiangxi	spatial	services	province	construction
10.2196/64367		projects	reforestation	steppe	attractiveness	investment	climate	implementation
10.2196/53141		cold	boreal	alpine	habitats	traits	pnue	plant
10.2196/43999		carbon	windstorm	risks	diversification	sequestration	adaptation	stochastic
10.2196/53064		mansonia	barcode	barcodes	females	sequences	specimens	molecular	taxonomic
10.2196/59588		marine	offsetting	kelp	carbon	hauraki	urchin	standing
10.2196/52582		readiness	learning	adkar	ability	students	knowledge	desire	faculty
10.2196/54872		viral	autoencoder	infections	nanomaterials	nanomedicine	instances	nanotechnology	retracted
10.2196/55471		service	ecosystem	functions	citespace	research	bibliometric	assessment
10.2196/53020		nmax	mass	efficiencies	fangshan	beijing	forms	species
10.2196/58205		flammability	litter	decomposability	decoupling	decoupled	spectra	decomposition
10.2196/50880		digital	msmrs	payments	adoption	usage	incentives	acceptance	terminal
10.2196/65111		bioengineering	caribbean	compatible	soil	water	piper	native
10.2196/48132		liana	hydrological	composition	species	lianas	plateaus	gradient
10.2196/67992		lianas	cluster	liana	dominated	seedlings	continuum	trees
10.2196/54128		wetter	drought	communities	functional	belowground	drier	space
10.2196/58394		america	united	assistance	incentive	laws	sustainable	management
10.2196/52069		bioeconomy	economics	results	forest
10.2196/57601		growth	trajectories	ontogeny	parameters	diaspore	traits	maximum
10.2196/54210		country's	genuine	guyana	pathway	sustainability	rents	savings
10.2196/63092		thinnings	sets	stands	restricted	thinning	applies	capital
10.2196/57503		porosity	capillary	urban	cover	leaf	soil	stomata
10.2196/51264		sawtimber	landowners	shortleaf	pine	delaying	harvest	longleaf	premiums
10.2196/58261		successional	late	photosynthetic	leaf	structural	species	components
10.2196/50847		richness	trait	integration	species	gradients	local	leaf
10.2196/55169		hydraulic	stomatal	canopy	leaf	anisohydric	anatomical	aspen
10.2196/47943		foresters	informal	climate	change	education	users	survey
10.2196/64525		invasive	procera	native	construction	calotropis	microphyllum	drought
10.2196/55322		restoration	contributions	regional	sectors	modeling	economic	transparency
10.2196/44166		hydraulic	leaf	shade	light	saturation	conductivity	trait
10.2196/43106		tfts	albedo	optical	partitioning	otis	radiation	megadiverse	silhouette
10.2196/50037		communal	galicia	commons	exploit	forests	citizen	galicia's	jeopardize	minimizes	underqualified
10.2196/42437		gffm	grouse	friendly	management	traditional	holdings	finland
10.2196/46269		normal	estates	storage	ages	stand	vary	estate
10.2196/41448		enterprises	farming	gardens	assets	financial	farm	household
10.2196/49319		carbon	rent	storage	compensated	clearcutting	sawlogs	empirical
10.2196/40762		trees	criteria	degraded	harvesting	application	amazon	shorter
10.2196/37617		understory	asprella	cubeba	foliar	plantation	pigments	plantations
10.2196/40357		programs	genetic	spain	pinaster	preferences	research	citizens
10.2196/17769		infrastructure	facility	forestry	construction	suggestions	quasi	game
10.2196/67242		tourism	investments	evaluating	viability	public	capitalize	diversion	uruguay
10.2196/64633		site	sequestration	interaction	quality	timber	carbon	provided
10.2196/59942		rosewood	soil	stands	secondary	stand	beneath	attributes
10.2196/67322		depletion	safe	operating	space	actual	optimal	boundaries
10.2196/60566		biodiversity	relationships	taxonomic	rotation	stand	lowlands	length
10.2196/60156		hydraulic	successional	pioneer	succession	woody	plants	traits
10.2196/65183		isar	species	richness	local	rainforest	behaved	facilitative	neutrally
10.2196/70291		labor	century	technical	timber	innovations	costs	faustmann's
10.2196/67267		caribou	herds	targets	predator	recovery	costs	alberta
10.2196/66723		income	habitat	thinning	late	influence	sale	acquired
10.2196/66473		resin	tapping	spain	workers	preferences	activities	choice
10.2196/64661		hedge	tail	discounting	gamma	term	investments	swedish
10.2196/64352		phylogenetic	dispersion	distance	metric	trait	dispersions	mntd
10.2196/63348		districts	upland	efficiency	lowland	financial	envelopment	units
10.2196/65629		nonrenewable	pellet	volatility	prices	wood	spillovers	energy
10.2196/69107		preferential	soil	reclaimed	macropores	flow	dump	coverage
10.2196/60652		sappers	teams	municipal	portuguese	spatial	shares	autocorrelation
10.2196/64004		harvester	machines	costs	operating	cost	hours	machine
10.2196/72824		sites	eucalyptus	simulation	carlo	monte	rotation	company
10.2196/54143		access	closed	conserved	forestland	conservation	private	recreational
10.2196/64148		simulation	profits	forestry	solution	optimized	space	labor
10.2196/65898		community's	dependency	house	resources	wildlife	sarawak	abundance
10.2196/67298		subsidies	flat	land	science	alternatives	outcomes	scenario
10.2196/65292		paleobotanical	modern	deciduousness	fossil	site	proxy	biome
10.2196/63686		borehole	breakout	waoa	angle	output	walrus	drilling
10.2196/75690		land	culture	cultural	coded	systems	norms	dynamics
10.2196/62942		glandular	morpho	pubescens	anatomical	mediterranean	leaf	trichome	trichomes
10.2196/64473		arboles	diversidad	hongos	micorricicos	mycorrhizal	funcionales	hoja	mykorrhiza
10.2196/67294		capita	ethiopia	cover	land	total	north	million
10.2196/68890		limitation	borneo	theoretical	saplings	framework	plant	forests
10.2196/69008		mixed	plantations	sweetgum	loblolly	pine	timber	expectation
10.2196/67122		motivations	monetary	agri	farmers	policy	adoption	causal
10.2196/66017		delineated	urban	geographic	weights	delineation	changsha	multisource
10.2196/68147		ppml	trade	bilateral	forecasts	accuracy	advantage	emerging
10.2196/68061		explainable	refill	refills	targeting	households	prediction	frequency
10.2196/62886		outsourcing	labor	farmers	forestry	transfer	market	production
10.2196/71777		dryland	steppe	narea	leaf	species	frameworks	traits
10.2196/66372		electrification	biofuels	ethanol	biorefinery	gasification	electricity	feedstock
10.2196/66772		nations	binding	kyoto	network	trade	graph	emissions
10.2196/66690		selective	logging	soil	yunnanensis	functional	traits	plant
10.2196/68267		rppns	biomes	rppn	vegetation	natural	brazilian	reserves
10.2196/71950		respiration	root	soil	temperature	depths	roots	rates
10.2196/64372		herding	herders	rangeland	discontinuation	kanchenjunga	generates	culture
10.2196/67715		trees	pmax	plasticity	pnue	broadleaved	classes	nutrient
		hummingbirds	rewiring	hummingbird	pollen	specialization	pollinators	network
10.2196/60311		green	owner	goals	applicant	contracting	framework	contract
10.2196/64254		plantations	capita	asian	countries	ccemg	texp	asia's	unidirectional
10.2196/67982		thinning	bioeconomic	disease	managers	commercial	pests	extend
10.2196/65221		lulc	land	esvs	matenchose	services	million	watershed
10.2196/64324		users	health	machine	cost	learning	models	logistic
10.2196/60297		miners	sector	artisanal	guyana	finances	figures	gold
10.2196/67437		land	carpathians	catchments	degradation	polish	western	orthophotomap	tions	tlement
10.2196/66212		bioeconomy	czechia	countries	financial	selected	perception	measuring
10.2196/69175		fine	morphology	root	roots	soil	correlated	environment
10.2196/63609		heor	outcomes	claims	events	randomly	frequently	applications
10.2196/60107		crisis	history	environmental	conversation	histories	economic	movements
10.2196/69504		carbon	rotation	optimal	pools	period	tightening	cent	populus
10.2196/66610		crowdfunding	debt	equity	firms	securities	funding	capital
10.2196/60936		land	conversion	arable	spatio	evolution	temporal	explanatory
10.2196/65636		fire	logic	fuzzy	kilometers	zones	classified	risk
10.2196/49507		root	rooting	adopt	biomass	acquisition	tend	ephemeral
10.2196/64074		tamanu	peatland	restoration	businesses	degraded	business	peat
10.2196/68444		phylogenetic	assembly	traits	functional	leaf	determinative	processes
10.2196/65178		juveniles	woodland	differentiation	performance	thurifera	expanding	phenotypic
10.2196/68957		mushroom	temporally	segments	yield	wood	treatments	mapping
10.2196/59665		carbon	landowners	voluntary	discount	rotation	timber	additionality
10.2196/69493		water	watershed	pollution	watersheds	dwid	regulations	quality
10.2196/70302		aliena	acuteserrata	habitats	traits	size	qinling	plant
10.2196/64374		congeneric	hydraulic	species	wutaishanica	relationships	traits	endemic
10.2196/70541		intraspecific	trait	pinus	variation	covariation	lmms	elevational
10.2196/58196		poverty	jordanian	households	surveys	expenditure	tracking	household
10.2196/55681		fesv	coupling	stage	maladjusted	transitional	national	parks
10.2196/47565		biosphere	reserve	ngorongoro	serengeti	tanzania	cultural	heritage
10.2196/59370		foliage	stoichiometric	canopy	hydraulic	photosynthetic	foliar	delta
10.2196/56796		richness	neighbourhood	leaf	variation	species	individual	trait
10.2196/60209		farms	dehesa	conifer	woodland	consumed	mwtp	rsna
10.2196/59306		infrastructure	forestry	quartering	classical	suppliers	public	material
10.2196/56761		loss	bans	myanmar	transition	effect	drivers	timber
10.2196/55572		habitat	connectivity	networks	landscapes	amount	imposing	selection
10.2196/50856		access	cote	d'ivoire	unequal	power	natural	insistence
10.2196/50107		behavioral	assumptions	stated	preference	relevant	information	guidelines
10.2196/63814		rotations	discount	revenues	classical	declining	costs	crop
10.2196/56959		drilling	reamer	deepwater	optimization	downhole	reamers	torque
10.2196/53098		burns	certified	legal	prescribed	southeast	united	meet
10.2196/59584		capital	return	periodic	boundary	absence	declines	rate
10.2196/54774		timberland	diligence	estates	involved	transactions	transaction	review
10.2196/58175		irreversibility	optimal	cover	characterize	forested	steady	deforestation
10.2196/58714		drought	stand	prematurely	maritime	droughts	southwestern	climate
10.2196/45978		firewood	consumption	deforestation	ecuador	impacts	poverty	concentrated
10.2196/56549		altitudinal	fagaceae	limits	distributions	species	altitude	kinabalu	mount
10.2196/56502		sorsim	assortment	sorting	silvicultural	timber	assortments	simulator
10.2196/57651		viability	revenue	pulp	eucalyptus	project	assists	mesoregion
10.2196/57402		surgery	hospital	demand	unobserved	obesity	forecasts	hierarchical
10.2196/62689		normal	valuation	regulated	classes	equilibrium	requirement	optimal
10.2196/59168		reforms	saharan	pool	natural	africa	institutional	literature
10.2196/60117		reintroduction	captive	breeding	wild	timing	program	endangered
10.2196/59810		assumptions	biomass	yield	farmland	herbaceous	modeled	crops
10.2196/58980		deliberative	planning	environmental	democratic	participation	bangladesh's	bangladesh
10.2196/48265		disturbance	recruitment	shifts	provinces	seedling	disturbed	post
10.2196/60050		enzymes	cellulolytic	cultivation	lignocellulosic	sequential	production	fermentation	submerged
10.2196/54736		harmfulness	bioenergy	residues	combusted	fossil	nordic	logging
10.2196/57622		hydropower	installed	energy	clean	critical	construction	assessment
10.2196/64636		wildlife	trade	multidisciplinary	priorities	primate	research	drivers
10.2196/57308		sawn	prices	thinnings	sawing	unit	grades	bare
10.2196/63024		carbon	land	biomass	outline	taxation	fluxes	sector
10.2196/53793		energy	california	nuclear	sources	renewable	targets	dreaming	eschewing	fellows	mandate	swan
10.2196/46414		composite	conjunction	capital	exhaustible	irreversibly	nonconvexities	nonmarketed	sharpen	sunk
10.2196/59234		ecosystem	service	discourse	peru	finland	initiatives	foothold	happen
10.2196/51520		poplar	rooted	bare	plants	containers	agricultural	plantations
10.2196/47229		fisheries	agricultural	australian	water	antipodean	australasian	quotas
10.2196/63355		union	portugal	european	statistics	rural	forestry	agricultural
10.2196/47072		abietis	annosum	heterobasidion	hylobius	preferable	handling	fallow
10.2196/57899		amenities	disturbances	rotation	disturbance	continuance	loop	unharvested
10.2196/53640		caribaea	grandis	crediting	carbon	credits	plantations	offsets
10.2196/54839		hills	uttarakhand	india	hand	abuzz	bear	deterrent	enactment	prohibited	retards
10.2196/58517		concessions	conflicts	africa	hand	timber	stakeholders	offs
10.2196/46976		lycophyte	lycophytes	annotinum	clavatum	dendroideum	digitatum	ecophysiology
10.2196/51844		mtes	planning	decarbonization	storage	ldes	energy	explainable	synergy
10.2196/49500		climate	track	americas	shifts	tropical	forests	change
10.2196/49154		foliar	nutrient	addition	betula	species	delta	limitation
10.2196/48547		damages	synthetic	representation	distribution	reveals	synthesis	literature
10.2196/41187		fuel	treatments	sales	federal	funding	feasible	removal
10.2196/45859		programmes	ehdi	lmics	hearing	children	screening	neonates
10.2196/42517		hydrogen	energy	intelligent	microgrids	microgrid	power	system
10.2196/43130		crude	forecasting	market	nonlinear	price	variables	prices
10.2196/42215		center	foliar	fluxes	pmol	flux	nmol	successional
10.2196/28989		root	diameters	diameter	fine	fourth	soil	bulk
10.2196/18754		mangrove	sdgs	complementarities	restoration	synergies	priorities	goals
		africa	bambara	groundnut	subterranea	verdc	vigna	research
		underdeveloped	products	industry	timber	development	sustainability	endowments
		methanol	hydrogen	systems	biomass	gasification	bthm	internally	syngas
		centralized	gasification	decentralized	steam	turbine	systems	heat
		costa	rica	nature	tropical	decision	arias	blindness	how.this	minister	oscar
		compactness	spots	fragmentation	evolution	influencing	spatiotemporal	hebei	tianjin
		restoration	atlantic	benefits	costs	biome	publications	studies
		deij	literature	justice	climate	equity	policy	inclusion	vulnerable
		neotropics	traits	wood	gradients	leaf	water	tendency
		fine	decomposition	root	legumes	facilitated	litter	loss
		spatial	plant	biomes	traits	variation	biotic	abiotic
		fauna	litter	soil	decomposition	decomposability	defensive	contribution
		emissions	energy	harmful	greenhouse	climatic	factors	consumption
		prescriptions	harvesting	productivity	objectives	silvicultural	path	implementing
		pricing	carbon	systems	fsms	mitigation	scoping	implemented
		greenhouse	emissions	neutrality	russian	scenario	capita	compensation
		judgment	vaccine	uptake	covid	variables	vaccination	precaution
		vein	tolerance	drought	hierarchy	leaf	relationship	hydraulic
		compounds	litter	restinga	decomposition	tannins	phenolic	tropical
		leucotrichophora	nepalensis	photosynthetic	pigments	nutrient	leaf	efficiencies
		island	hawaiian	continental	species	syndrome	native	resource
		food	restoration	biodiversity	mitigation	production	conservation	land
		substrate	functional	leaf	diversity	limestone	substrates	benign
		provenances	photosynthetic	parameters	characteristic	traits	cunninghamia	lanceolata
		trait	traits	soil	coniferous	stem	plant	leaved
		breeding	innovation	genetically	genetics	portugal	improved	genetic
		call	harvest	reduce	costs	carbon	forest
		tiankeng	karst	inside	nearby	forests	leaved	evergreen
		caribou	opinion	conservation	public	actions	populations	government
		optimal	mixed	growth	continuous	species	cover	rotation
		fertiliser	slash	resin	pine	needle	addition	increments
		euphratica	salt	salinity	stress	coordination	traits	leaves
		algorithms	synthetic	procedure	treatment	controls	asymptotically	guarantees	inferential	pertains
		covid	greenery	cover	natural	health	land	prevalence
		insurance	overview	fronts	bibliometric	publications	exists	topic
		successional	photoprotection	winter	summer	seasonal	late	leaves
		southeast	asia	reporting	transparency	corporate	discussion	emission
		restoration	science	realizing	robust	habitats	attendant	contextualize	visibility
		salvage	harvesting	tornado	harvests	sized	costs	stands
		causal	estimation	heterogeneity	parametric	step	treatment	forests
		fats	lard	alkane	animal	oils	clustering	profiles
		companies	revenue	russia	employees	corporate	asian	industry
		electric	grid	micro	vehicles	vehicle	hybridized	load
		czech	support	bioeconomy	financial	subsidies	forestry	republic
		lianas	temperate	host	traits	leaf	stem	acquisitive
		turnover	taxonomic	assemblages	dimensions	functional	geographic	distance
		leaf	disc	discs	estimates	punch	leaves	extent
		holstein	polish	economical	rmse	dataset	built	calving
		causal	package	estimation	modified	heterogeneities	inferring	heterogeneity
		litter	incubation	soil	production	laboratory	leaf	lignin
		scheme	fault	protection	loading	faults	harmonic	nonlinear
		barrens	ldmc	leaf	variation	upland	trait	pine
		loess	attribute	plateau	rough	measures	technology	conservation
		lianas	climbing	genes	downregulated	transcripts	comparative	tropical
		cimafoundation.org	filippo.fraschini	rwanda	portfolio	investments	plantation	tools
		root	fine	rubber	palm	plantations	jungle	morphology
		agents	agent	ntfp	extraction	household	explicit	landscape
		graufesenque	societies	archaeology	brutal	demise	dwindling	flourishing	glance	hiding	seated
		cover	cities	recession	diego	denver	land	buffalo
		respiratory	municipalities	benefits	potential	adopted	tree	covered
		genetic	cityscape	dakar	house	rodents	mouse	commensal	domesticus
		protection	costs	nematodes	companies	pests	browsing	fungi
		herbivory	gracilis	mature	defenses	successional	secondary	leaf
		landowners	black	georgia	decisions	management	revenue	active
		valorem	lumber	oregon	subsidies	domestic	displacement	subsidy
		mfsp	particle	pyrolysis	catalytic	feedstock	attributes	conversion
		degraded	baht	thai	vegetables	wetlands	ecosystems	locations
		degradation	planning	scales	desertification	land	districts	contexts
		understorey	canopy	guild	guilds	assemblages	wind	tree
		leaf	phenological	shrubs	emergence	traits	species	prevent
		plantations	taxation	property	galicia	communal	profitability	privately
		ownership	spatially	disaggregated	neural	vehicle	networks	predicting	socio
		portuguese	community	institutional	governance	baldio	baldios	centre
		drain	emigration	brain	abroad	emigrants	skilled	people's
		roots	fine	mycorrhiza	urals	contents	symbiotic	habitats
		productivity	dissimilarity	trait	mediterranean	dominance	complementarity	species
		housing	development	locations	lands	remaining	extractive	washington
		drought	wood	denser	delta	strategists	disturbance	severity
		russian	databases	international	publications	bibliometric	thematic	scientific
		papers	univ	freiburg	journals	germany	organizations	authors
		preparation	biomass	harvesting	incentive	site	removal	market
		chains	gabon	ntfps	gender	women	buettneri	coula	dacryodes	gabonensis	irvingia	makokou
		helps	educational	weaknesses	classifiers	students	academic	achieving
		numerical	methodologies	engineering	linear	modelling	estimation	bibliography	geometrical	impractical	kernels	mesh	overfitting	supposing
		stochastic	disturbances	deterministic	catastrophic	certainty	classes	close	equivalent
		mining	superior	bwcaw	leasing	nickel	proposed	copper
		owners	harvests	nipf	partial	timberland	institutional	amenity
		height	matrix	variation	structured	optimization	diameter	thinnings
		agriculture	societal	managed	strategic	challenges	responsibly	department
		soils	ukraine	ukrainian	carbon	land	sequestration	thousand
		liability	landowners	fire	regulations	landowner	landscape	spread
		administration	budgets	territories	northern	management	forest	urgent
		logging	regions	period	volume	reason	russia	global
		finished	materials	exchange	commodity	volumes	warehouse	purchased
		papers	overview	practical	introduction	transformation	strategic	majority
		income	subsistence	poverty	asset	accumulation	nepal	environmental
		catchment	lulc	land	clearing	scheme	plantation	native
		logic	service	ecosystem	services	ecosystems	concept	framework
		uncertainty	climate	carbon	parameters	economy	scenarios	growth
		canadian	econometric	sequestration	credits	bottom	costs	carbon
		waste	companies	belem	metropolitan	para	amount	month
		mortality	filtering	trees	traits	hypercube	space	trait
		physical	activity	financial	interventions	systematic	rewards	review
		parameters	arid	photosynthesis	photosynthetic	species	mountainous	acclimation
		pellet	pellets	tonnes	biomass	nepal	production	supply
		leaf	longevity	extension	gain	seasonal	photosynthesis	evergreen
		fishing	estate	rights	real	fisheries	vacation	swedish
		owners	taskscape	spruce	forest	heed	imprint	reanalysis	refused	symbolic	tidy	warnings
		pressler's	reed	formula	indicator	longleaf	generalized	determine
		plantation	typology	exclusively	monoculture	typologies	medium	types
		demographic	chronosequence	demography	rates	functional	species	traits
		smartphones	android	apps	iphone	jailbreak	jailbreaking	shanghai
		pound	investment	bristol	turbine	world	developing	payments
		regeneration	black	spruce	attractiveness	productivity	biophysical	price
		privatization	communal	privatizations	liberal	meseta	purepecha	revolved
		uneven	aged	stands	class	emergence	interdependently	regeheration
		population	size	uncertain	optimum	hunters	report	regulation
		bioproducts	products	chapter	innovation	challenges	market	business
		pyrolysis	fast	liquid	char	fuel	wastes	product
		seed	maps	ontario	white	pine	climate	similarity
		easter	excel	island	assignment	learn	illustrate	students
		double	solved	aged	regeneration	cohort	overstory	seeding	silvicutural
		biomass	existing	harvesting	pulp	maine	woody	availability
		dach	nwfps	provision	region	timber	designed	networks
		crop	crops	rfxg	humidity	recommendation	learning	machine
		ptns	architecture	communities	trait	connectivity	arid	traits
		heat	biomass	power	remote	gasification	utilization	communities
		urban	pollution	stomatal	ultrastructural	rural	leaf	adaption
		root	traits	underground	leguminous	responded	responses	addition
		bunso	park	recreational	visitors	visits	embarking	travel
		bankruptcy	smes	board	variables	financial	boosting	ownership
		lfts	strategy	species	strategies	evergreen	huangshan	leaved
		footprint	harvesting	truck	tonne	chips	roundwood	stump
		eacute	egrave	agrave	cialistes	avons	nous	pour
		complementarity	decomposition	termite	deadwood	termites	coarse	species
		litter	decomposition	wood	precipitation	woody	drylands	dryland
		restoration	catalyze	recovery	scale	innovations	implement	costbenefit	upscaled	usualapproaches
		longleaf	pine	restoration	water	woodlands	incentives	savanna
		ground	seedling	allocation	traits	organ	sites	performance
		araucaria	genetic	angustifolia	conservation	software	nuts	progeny
		root	addition	season	uptake	larch	growing	mycorrhizal
		succession	modularity	interrelationships	trait	traits	networks	ltns	ptns
		roselle	africa	hibiscus	sabdariffa	research	continent	geography
		wuyi	strategy	theaceae	fagaceae	ecological	competitor	tolerator
		broadleaf	bamboo	ground	moso	phenotypic	root	evergreen
		plantations	biodiversity	practices	monocultures	tropical	managed	carbon
		scibert	abstracts	positive	benchmarks	psychology	domain	nonsignificant	psychotherapy	transformer
		swamp	demographic	twig	anatomical	freshwater	niches	adaptations
		treeline	alpine	treelines	facilitation	seedlings	seedling	microclimate	transplanted
		meat	machine	alternatives	sample	learning	workload	meta
		restoration	fuel	west	american	benefit	return	benefits
		factor	reallocation	transformation	industries	manufacturing	carbon	marginal
		survival	tree	traits	root	relationships	size	leaf
		mulch	composita	turmeric	melia	spacing	agroforestry	finger	hills	sole
		drought	rubiaceae	abundance	functioning	functional	understorey	topographic
		thinning	nigra	growth	transpiration	sylvestris	traits	relations
		genus	divergence	clades	machine	learning	approaches	trait
		principis	rupprechtii	uptake	root	glycine	nitrate	nitrogen
		causal	forests	postpartum	estimation	censored	centering	cesarean
		masl	cedrela	silvopastoral	sumaco	zones	odorata	biosphere
		fefls	perceptions	forestland	landowners	enjoyment	mental	family
		dispatch	transmission	optimizer	paint	algorithm	loss	emission
		urban	patches	expansion	remnant	shrubs	networks	spatiotemporal
		fire	managers	tahoe	special	feature	science	lake
		composition	belowground	root	succession	aboveground	field	distribution
		occidentale	dune	grandiflora	amazon	restinga	coast	wood
		disturbance	native	patches	species	disturbed	conferring	feral
		litter	decomposition	wood	decomposability	leaf	laboratory	field
		mediterranean	functional	assembly	communities	eurosiberian	community	abiotic
		biodiversity	ecosystems	services	ecosystem	forest
		movements	price	arabia	saudi	market	forecasting	macroeconomic
		restoration	wutaishanica	soil	pubescens	community	ammonium	dominant
		rice	ffnn	yield	system	prediction	agricultural	dissemination
		stoichiometry	leaf	conifers	c:n:p	contents	seasonal	arid
		scientometric	keywords	sciences	trends	directions	research	publications
		species	traits	strategy	understory	palms	strata	canopy
		owners	owner	private	ecosystem	services	typologies	stated
		cbfm	cgpp	governance	community	partnership	concept	business
		fire	flammability	frequency	graminoid	leaf	ldmc	traits
		mongol	goryeo	imperialism	goryeo's	empire	ecological	agro
		wild	mushrooms	demand	searches	google	engines	porcini	saffron
		threatened	funding	restoration	program	grant	species	funded
		root	respiration	autotrophic	soil	microbial	situ	custom
		trade	flow	wood	factors	issues	objectives	literature
		adaptivity	clusters	city	emissions	pollution	marine	disasters
		aircraft	error	fuel	flights	flight	flow	airline	bada	cruise	eurocontrol	recorder	subsonic	turbofan
		milk	ewes	breeds	lactation	contents	clun	experiment
		elevations	stomatal	chinensis	superba	elevation	massoniana	leaved
		collateral	access	realist	finance	tree	formal	synthesis
		wage	informal	contacts	egypt	penalty	seekers	satisfaction
		mangrove	zones	functional	ldmc	intraspecific	trait	salinity
		aquaculture	extensions	rotation	fish	optimum	regulatory	basic
		montane	wooded	foliage	pastures	transplantation	alchemilla	forb	recipient	taraxacum
		managerial	planted	flexibility	eucalyptus	harvesting	seventh	options
		rhizosphere	linn	bacterial	chinensis	orientalis	xiong'an	afforestation
		smes	energy	efficiency	profiling	firm	bank	firm's
		series	regressor	lucy	time	hybrid	grocery	model
		municipalities	indicators	cover	socioeconomic	economic	deforestation	subset
		conversions	wetland	land	embedding	cropland	naturalization	feasible
		graduates	salary	employment	starting	capital	college	xgboost
		fisheries	portfolio	quota	fishing	fish	atlantic	east
		shallow	water	delta	stable	habit	seasonally	karst
		bark	outer	decomposition	traits	decomposability	afterlife	driving
		petiolata	decomposition	stems	release	leaves	decomposed	decay
		filling	batch	process	batches	dependent	mixing	fluctuations
		farmers	xin'an	auction	ecosystem	protection	river	payment
		latin	america's	america	themes	american	agriculture's	finish	forestdependent	lend	mather's	wellknown
		capitalization	goodwill	premium	estate	proportional	deteriorates	discontinuity
		pennsylvania	pandemic	covid	hospitals	anchors	toll	counties
		dissertations	wildlife	doctoral	topics	ecology	decades	universities
		postwar	ukraine	forestry	statistical	theoretical	industry	production
		remittances	philippines	land	fuelwood	migration	households	household
		pigl	pico	genetic	stomatal	exchange	variation	phenotypic
		hydraulic	traits	community	assembly	qinling	loess	water
		gasification	himalayan	producer	pine	needle	energy	waste
		publications	certification	capes	qualis	scopus	international	brazilian
		fine	roots	soil	altitude	traits	morphological	chemical
		carbon	flux	cycle	prices	rising	apparently	entails
		globalization	growth	impact	countries	democracies	freedoms	treaties
		games	myerson	unions	priori	game	owen	allocation
		retail	behavior	behavioral	consumer	clustering	created	algorithms
		serra	calderone	heating	mediterranean	park	natural	dangerous	energetic	habitants	lying	municipality's	sierra	valencia
		protection	groundwater	hydrogeological	poland	directives	mgbs	basins
		socially	beneficial	carbon	urban	market	downturn	shrinks
		fisheries	cooperatives	cooperative	proactive	bycatch	classified	commercial
		income	constant	capital	enterprise	normal	borrowing	perfect
		biocarbon	bark	steel	mill	industry	tonnes	pellets
		equilibrium	cynegetic	sylvo	stochastic	control	gordon	overabundance
		previewer	diagnosis	chip	failing	smarter	runtime	fabrication
		buildings	rural	collaboration	research	international	sdss	scientific
		models	vintage	richer	harvesting	characterize	optimization	integer	scheduling
		symposium	sensing	papers	remote	systems	multiobjective	suquamish
		edge	functional	distance	hmax	remnant	species	abundant
		cedar	coffee	perez	zeledon	cedrela	odorata	economical
		fibers	composites	jute	agro	boards	sisal	composite
		paraiba's	extraction	microregions	coefficient	specialization	cariri	litoral	norteand	ocidental
		laos	plantation	forestry	development	plantations	impact	sectors
		urban	science	ecology	biological	lter	city	transdisciplinary
		priorities	dialogues	gaps	facing	professionals	science	socioeconomic
		mangrove	farming	duck	domestic	quasi	intensive	pattern
		decay	decomposition	direct	indirect	effects	landscape	composition
		twigs	roots	decomposition	ground	hsie	parashorea	wang
		beetles	disturbances	trees	infestation	modeling	benefit	beetle
		stationary	characterization	rotation	analytical	sequestration	numerical	preferences
		afolu	emissions	guwahati	city	india	largest	emitter
		hunting	hunters	season	expenditure	spain	market	valuation
		prevention	invasive	invasion	invaded	borer	emerald	restoration
		synthesis	frontiers	boundless	entangled	interweave	rediscover	institutions
		sinks	rules	effectiveness	reference	policy	accounting	countries
		shareholders	resident	common	shareholder	engagement	residency	board
		valuation	chapter	economic	scholar	services	agendas	frame	neoclassical	undervalued
		judaeo	christian	social	development	paradigm	judaism	testament
		transportation	deforestation	peru	accelerated	roads	expansion	frontier
		charcoal	burden	brazilian	taxes	cofins	icms	arena	csll	deferred	ecrra	fgts	inss	irpj	tcfa	tfamg
		native	trees	prairie	cover	mapped	zone	cluster
		debt	agricultural	challenges	covid	extension	burdens	systemic
		farms	summer	resilience	labour	swiss	silvo	challenges
		recreation	visitor	topic	topics	preferences	semantic	thematic
		green	energy	financial	stringent	growth	openness	renewable
		neighbourhood	neighbours	dissimilarity	response	densities	climate	water
		forms	root	growth	acquisition	ferns	resource	occurring
		invader	invasives	native	invasion	islands	comparisons	mechanisms
		added	wood	concept	adding	main	products	chains
		satellite	pitfalls	agricultural	economists	fortunate	nuances	reproducible	tremendously	trivial	workflows
		invertebrate	termite	deadwood	foraging	intensity	engineers	termites
		composition	spectra	fertility	seed	soils	slow	size
		oacute	rganos	aacute	organs	nutrientes	tricas	iacute
		maize	amendments	varieties	fertilizer	season	manure	soil
		cies	lenhosas	estrat	funcionais	atributos	ncia	para
		aolstm	power	forecasting	ahead	energy	virtual	electricity
		holixec	education	meccdal	batat's	schools	business	learning
		afforestation	northwest	lands	marginal	ecologically	suitable	china
		coordination	trait	belowground	boreal	variation	twelve	traits
		cattle	carcass	feedlot	steers	returns	endpoints	marketing
		magpie	occupancy	bird	shikoku	native	billed	erythrorhyncha	magpies	playback	urocissa
		tourist	ecotourism	mekong	satisfaction	industry	delta	vietnam
		debt	meta	moderators	publication	heterogeneity	bias	effect
		root	leaf	gradient	conservation	analogous	trade	traits
		cacao	organisations	illicit	colombia	ngos	sell	international
		entrepreneurship	frontiers	profit	innovation	uncertainty	forestry	economics
		econometric	machine	learning	parcel	redevelopment	drives	approaches
		belowground	root	seedlings	traits	axis	collaboration	independence
		hedonic	machine	learning	explainability	imputation	transparency	rationale
		pseudoacacia	steppe	moisture	regulation	plantations	afforestation	loess
		coastal	coast	west	occurs	pacific	disciplines	science
		intertidal	leaf	plant	height	size	mangrove	mangroves
		rainforest	stature	modulated	phenology	australian	species	communities
		gacp	ltar	carinata	croplands	gulf	agricultural	prevailing
		root	decomposition	fine	tissue	align	rooted	possibly
		refractory	dlbcl	classifier	false	disease	categorical	supervised
		ifrane	services	park	hydrological	wetlands	water	protected
		emissions	complexity	green	hindcast	stressing	reduction	indicators
		root	fine	growth	phylogenetically	diameter	roots	tree
		exponent	root	scaling	fungi	successional	diminishing	returns
		concepts	removal	expenses	sink	germany	enhancement	bioenergy
		storm	storms	uncertainties	owners	carbon	carlo	monte
		ecological	communities	tolerators	strategies	zones	ruderals	climatic
		trade	descriptors	topology	section	networks	network	growth
		valued	quantities	function	spatial	summary	attributes	modern
		pile	sips	cbda	geotechnical	optimal	action	decision
		pruinosa	hydraulic	photosynthetic	conductivity	temperature	desert	populus
		exotic	species	fast	coordination	evergreen	deciduous	native
		rejuvenation	palm	plantations	land	programme	permits	smallholder
		restorative	santa	catarina	economy	farmer	participatory	capable
		artistic	microhistory	taming	bioeconomics	project	methodologies	artists	attentive	blends	decisively	intermedia	manifold	sensibility
		senescent	leaf	elevational	spectrum	habits	subalpine	gradients
		harvesting	chainsaw	extraction	hour	cycle	scenario	tractor
		araguaia	corridor	restoration	path	recovery	erosion	million
		moss	mosses	traits	montane	subtropical	photosynthesis	holding
		uncertainty	culture	duerr	internal	theory	assert	betterment	bourgeois	chances	contradictions	customs	dangers	entangles	fourthly	jean	measureable	revaluation	unforeseen	valuated	william
		entrepreneurship	forestry	entrepreneurships	speculate	privatization	contextual	stewardship
		dengue	cover	doi.org	costa	rica	admissions	https
		charcoal	kilns	furnace	producers	polluting	financial	capital
		sweetgum	hybrid	landowners	outreach	land	obstacles	plantations
		harvesting	radiata	target	diameter	aged	cashflows	clearfelling	evenaged
		processor	rotation	owner	optimal	carbon	lengths	length
		estimation	heterogeneous	treatment	ordinal	effect	effects	confounding
		fortunei	evergreen	assimilation	anet	qlcp	native	mediterranean
		phosphorus	nitrogen	addition	roots	root	seedling	single
		sparing	sharing	logging	replanting	governance	monospecific	yield
		bamboo	leaf	species	expansion	indirect	distribution	traits
		mongolica	seedlings	soluble	light	classes	adaptation	sugars
		socialist	debate	complexity	calculation	abandoning	concerningly	decentralizing	environ	harness	humble	humbleness	lett	metaphor	pluralism	salliou	stritih
		wood	increments	factors	birch	insect	poland	fungal
		nitrogen	water	leaf	equivalent	content	canopy	thickness
		tourism	turkiye's	expenditure	intelligence	artificial	receipts	tourist
		malaria	perforation	cover	transmission	tree	colombia	aggregate
		topt	shade	metabolism	temperature	leaves	respiration	winter
		populations	riparian	nigra	populus	distinct	syndromes	plasticity
		earthworms	earthworm	palustris	plant	grass	native	presence
		shade	vein	intolerant	tolerant	species	traits	correlated
		understory	stocks	plantation	pool	traits	type	mediating
		frdp	mississippi	severance	contributions	sams	output	collections
		ginkgo	heterophylly	henanensis	lmas	paleocene	leaves	cenozoic	henan	lobed
		bioenergy	timber	production	joint	carbon	scenario	vietnam
		reactor	processed	residue	waste	dropped	fuel	pyrolysis	simulator
		araucaria	growth	angustifolia	stand	species	argentina	basal
		catchment	pastoral	waterways	agriculture	catchments	coli	hill
		litter	decomposition	resorption	lignin:n	correlated	leaf	nutrient
		auctions	sealed	tracts	sale	oral	timber	auction
		beauty	pigments	painting	discovering	necessity	natural	abductive	bhaskar's	borders	dignity	kolkata	paintings	planar	signposts	slum	sundarbans	transcendence	voice
		businesses	sfes	enterprises	rubber	ntfp	forested	financial
		equilibrium	forestry	normal	wood	deviates	scription	structured
		soil	weathering	soils	organic	nutrient	root	nutritional
		bioeconomy	indicators	pirarucu	socio	chain	biodiversity	strengthen
		nonstationary	rule	approximate	solution	solved	true	harvesting
		forestry	kazakhstan	aspects	system's	basic	economy	functioning
		reservoirs	reservoir	rank	carbonate	sichuan	plan	basin
		foresters	supply	rewards	punishment	infrastructure	quasi	feedback
		mengla	yuanjiang	ceiba	structure	factors	leaf	habitat
		consumption	china's	mechanism	carbon	community	governance	innovate	mayi	participates	project's	senlin
		phishing	operations	monetary	online	banking	bitcoin	laundering	mined
		editor	letter	peoples	threats	indigenous	amazonian	root
		clearing	unmanned	platform	automation	vehicle	electric	platforms
		package	efficiency	input	includes	estimating	code	oriented
		iwue	mature	decadal	sapling	saplings	addition	deposition
		papers	la's	guatemala	latin	begin	themes	industry
		wmas	holders	permit	access	recreation	consumptive	outdoor
		account	fiscal	balance	asymmetric	current	budget	adjustment
		depredation	livestock	tiger	losses	corbett	panthera	periphery
		capitalization	premium	interpolation	excess	omitting	exponential	intangible
		seashore	tending	operations	distances	allometry	leaf	amoenus	dendrocalamus
		soils	carbon	sequestration	ukraine	soil	ukrainian	organic
		plant	reaction	concepts	contributed	nutrients	leaf	continentality	phytoindication	slovenia	slovenian	spore
		service	ecosystem	services	billion	jilin	yuan	province
		shimokawa	town	futurecity	industries	capital	annual	manufacturing
		ocean	commitments	paris	blue	science	ndcs	climate
		farm	forestry	tyrol	accountancy	institutional	respective	units
		timberland	book	investment	corporate	ownership	institutional	backwoods	boardrooms	daowei	landmark	trusts
		fire	properties	dispersal	hypothesis	gravity	limitation	functional
		drilling	soil	water	sodium	amendment	physical	capacity
		income	inequality	dwellers	unequal	farm	gini	disparities
		consequentiality	bias	endogeneity	consequential	accept	bivariate	dummy	probit
		timber	prediction	besm	brown's	prices	exponential	price
		markets	cointegration	austrian	granger	spruce	causality	polish
		markets	birch	series	prices	pulpwood	timber	price
		toposequence	leaf	hydraulics	traits	larch	gmelinii	growth
		siberia	absorbing	volga	implementation	carbon	greenhouse	regions
		symposium	sixth	thinking	continues	faustmann	mathematical	yield
		images	sentinel	monitoring	satellite	image	mining	temporal
		trading	chain	provinces	estuaire	ngounie	nyanga	bush	mango
		easements	wfce	wfces	surrounding	property	attributes	conservation
		practices	incremental	injury	inmb	intrahospital	clinical	care
		disadvantaged	farms	locations	dairy	milk	favourable	terms
		costs	reforestation	habitat	habitats	intangible	research	forest
		multiplication	rooting	vitro	pungens	guabijuzeiro	acid	propagation
		substrate	eucalyptus	seedlings	proportions	shoot	carbonized	dickson's	moinha	substituted	vermiculite
		attributes	verify	species	functional	ecological	acquisitive	succession
		frontiers	governing	evolving	multiple	political	stakeholders	economy
		diara	buffaloes	farmers	tract	bihar	breeding	rearing
		biochar	tethered	facility	treatment	treatments	percent	forested
		moisture	branch	oregon	content	bole	ponderosa	willamette
		paraiba	coefficient	disparity	cred	extraction	wood	restructuring
		amazonia	assets	belle	epoque	markets	environmental	preservation
		health	forests	wellbeing	practitioners	public	human	view
		amenity	mushroom	amenities	cutting	studied	ages	optimal
		parah	ntfps	park	fruits	khao	ntfp	villagers
		groundwater	deterioration	quantity	welfare	depletion	lanka	quality
		timber	sale	payment	lump	slcmld	pays	administrative
		operations	climate	australian	haulage	harvest	change	impacts
		land	cropland	deforestation	pasture	underutilized	expansion	biofuels
		forwarder	harvester	deere	john	machines	hours	harvesters
		samuelson	uzawa	relies	theory	relevance	century	alludes	cass	debreu	dispel	dissonance	formalized	koopmans	mckenzie	muir	nikaido	passing	pinchot	ramseyian	revolves	solow	srinivasan	subgame	walrasian
		students	biology	practise	conservation	ethical	virtual	rainforest
		half	century	disposition	manors	aspects	german	characterised
		environmentally	conceptual	distribution	framework	detract	curse	derives
		arabic	marketing	senegal	collection	market	collectors	costs
		traction	friction	roads	values	gravel	handbook	design
		shrimp	farming	rice	farmers	mangrove	livelihood	systems
		climate	somalia	bayesian	somalia's	rainfall	fragile	economic
		spring	metabolism	herbaceous	plants	nitrogen	elevation	deciduous
		soil	abiotic	biotic	factors	respiration	drive	monocultures
		corner	glmm	fourth	douconca	trait	environment	correspondence
		mycorrhizal	elevational	root	saplings	explaining	arbuscular	ericoid
		earth	satellite	observation	ghana	evdt	mapping	data
		designation	carbon	urban	city	million	reduction	climate
		bioethanol	sawdust	gasoline	luluc	pyrolysis	replace	techno
		decomposability	anatomical	andean	upper	successional	litter	palisade
		evergreen	deciduous	leaf	species	seasonal	habit	habits
		restoration	private	actors	financing	opinions	convention	hereinafter
		meso	institutional	institutions	code	brazilian	fulfilling	operationalisation
		tagging	taggers	text	urdu	variants	improved	speech
		ecoregion	genotypes	plains	interpretable	intraspecific	predictive	divergence
		credits	biodiversity	pitfalls	credit	explore	baselines	commensurability	corners	costlier	dampen	safeguards
		optimization	level	tree	cutting	computing	cuttings	optimized
		billing	cigstopper	notes	cessation	tobacco	care	automating
		lfts	alpine	traits	sanjiangyuan	morphological	variation	shrubs
		debris	rehabilitated	coarse	decomposition	woody	litter	soil
		biosphere	themes	ecosystems	interdisciplinary	share	habitats	convivial	packages
		serrata	consumer	resin	markets	ntfp	boswellia	seller	sellers	temple
		isoprene	monoterpene	emit	emissions	leaf	functional	emitters	monoterpenes
		fuel	biopower	aviation	biochar	pellet	gallon	bioproducts
		successional	stages	community	functional	traits	components	constraints
		fractions	leaf	proportions	reflectance	spectroscopy	spectral	allocation
		urban	platform	platforms	business	cities	digital	commerce
		drought	grassland	vulnerability	center	montane	a.s.l	cloud
		resorption	moso	bamboo	root	absorption	clonal	acquisition
		termites	deadwood	engineers	invertebrate	termite	biodiversity	wood
		root	exploitation	elevations	convergence	leaf	traits	mountain
		gridded	spatialization	modeling	averaging	spatial	dataset	publicly
		ascomycota	richness	tree	basidiomycota	organo	basal	substitution
		drought	industry	inland	irrigation	china's	labor	caused
		multinomial	logistic	sovereign	fuzzy	ratings	classification	credit
		drought	sufferer	growth	hotter	droughts	amax	tolerance
		acquisition	conservation	elevation	ground	root	alpine	coniferous
		root	species	enzymes	soils	soil	tree	neotropical	phosphatase
		nutrient	resorption	acquisition	belowground	root	broadleaf	shift
		digital	labor	rural	finance	inclusive	igsa	gini
		capital	soil	concept	natural	conceptualization	pedogenesis	popularization
		warming	addition	allocation	carbon	ground	plant	storage
		litter	root	soil	foliar	production	hypothesis	nutrient
		aboriginal	afvs	behavior	cultural	assigned	worldviews	mediation
		saturated	herbs	root	traits	plant	leaf	phenotypic	plasticity	shrubs
		splendens	stomatal	leaf	achnatherum	mongolia	morphologies	stomata
		resprouting	risky	disturbance	safe	caribbean	fast	tropical
		articles	restoration	scientific	tropical	authorship	publications	leadership
		root	aboveground	belowground	disturbance	understory	fine	traits
		biodiesel	scheme	incentive	carbon	utilisation	schemes	taxation
		island	abundance	uncommon	species	islands	etib	trait
		tipping	warning	ewsys	behaviour	signals	location	information
		beech	discounting	revenues	euros	module	optimisation	harvesting
		root	absorptive	soil	concentrations	cryptomeria	concentration	stand
		footprints	china's	fishing	goals	load	urbanization	sustainable
		microbial	ecosystem	services	cycling	soil	trees	multifunctionality
		decomposition	espl	days	spring	ephemeral	cardamine	leucantha
		industry	media	articles	observe	review	discursive	figure	journalistic	scientiic	temporality
		strip	harvesting	drained	table	strips	constraint	externalities
		root	respiration	rubra	trade	offs	populations	fine
		rotation	hectare	plantations	optimal	alternatives	fewer	units
		peatland	peatlands	restoration	french	price	accreditation	prices
		flood	zone	loan	mandatory	transactions	insurance	connecticut	mortgage
		farmers	perception	participation	configurational	imitation	compensation	psychological
		uncertainty	irreducible	managers	management	ecosystem	unprecedented	paradigm
		aridity	profiles	aboveground	stem	plants	economic	desert
		fire	hydraulic	embolism	angiosperms	gymnosperms	stem	vulnerability
		espi	hdaf	afromontane	cover	tigray	ecosystem	bodies	ethiopia
		platanoides	robur	seedlings	stem	traits	relationships	leaf
		successional	functional	karst	diversity	redundancy	rarity	ternary
		leasehold	nepal's	programme's	effectiveness	cost	programme	user
		liana	structure	composition	floristic	lianas	topography	host
		traits	pairs	plantings	ages	variation	intraspecific	species
		trait	root	intraspecific	absorptive	leaf	mandshurica	performance
		root	ageing	mycorrhizal	homogeneous	ectomycorrhizal	hartig	mantle
		grains	sediments	osls	quartz	luminescence	sediment	ganga
		mangroves	gain	rainy	terrestrial	water	delta	osmotic
		decomposition	litter	fine	absorptive	roots	leaf	partly
		ftir	content	bands	fourier	infrared	spectroscopy	transform
		herbivory	leaf	platyphylla	mongolica	contents	soil	insect
		trade	russia's	emissions	estimates	russia	carbon	removals
		variable	partitioning	importance	hierarchical	alien	random	attached
		disasters	agriculture	weather	dataset	crea	geodatabase	italian
		pmass	understory	plants	additions	leaf	amass	eurya	nmass
		spring	herbaceous	plants	nutrient	root	addition	organs
		karst	leaf	species	hydraulic	nutrient	relationships	trait
		market	certificates	conservation	cent	census	brazil's	agricultural
		isotopic	communities	composition	lowest	shrubs	biogeochemistry	contents
		price	moving	forecasting	sequences	noise	stock	bidirectional
		root	traits	superba	coordination	intraspecific	plant	variation
		environmental	applications	models	media	topics	causal	conventional
		oaxaca	universidad	mexico	territories	consortium	strengthen	integral	societies
		fruits	numerous	processed	bibliometric	journals	keywords	ecology
		legacy	cover	species	soils	models	shrubs	boreal
		thinning	spruce	profitability	sufficiently	economically	pine	norway
		fertilization	croplands	manure	contributions	fixation	conus	fbnf	ffert	fmanure
		xylem	leaf	superba	deposition	addition	chinensis	xylogenesis
		tenders	tender	conservation	metso	program	encourages	voluntarily
		portfolio	stochastic	wealth	introduces	heuristic	multi	paper
		india's	real	gross	emphasizing	regressive	ardl	auto
		prosail	inversion	hybrid	truth	grassland	model	ground
		inclusive	protection	social	policies	growth	saharan	disincentives	empower
		saplings	soil	nursery	tala	celtis	limited	argentina
		flooding	seedlings	flooded	courbaril	xylem	fabaceae	hymenaea	walls
		flank	wear	machining	cutting	maximum	titanium	forecasting
		operability	material	preprocessing	losses	classification	catalytic	biorefineries
		certification	pefc	adoption	italian	custody	wishing	adopt
		yunnanensis	franch	varieties	leaf	traits	bark	functional
		leafing	scaling	twig	shade	tolerance	relationships	intensity
		elevation	photosynthetic	utilization	leaf	aopt	ppue	modularity
		biomass	stocks	productivity	stored	macroclimate	soil	tropical
		ontogeny	survival	traits	stage	adult	predictors	seedling
		tourism	bibliometric	southeast	ecotourism	articles	conservation	sustainable
		resin	oshms	employees	harvesting	pine	accidents	occupational
		phylogenetic	conservatism	characteristics	coordination	axis	demographic	signal
		wireless	internet	technologies	systems	networks	enablers	phrase	poaching
		draught	horses	driver	productivity	animals	chainsaw	traditional
		acuta	glauca	assimilation	families	half	physiological	traits
		covid	sociodemographic	toronto	disparities	factors	racialized	neighborhood
		additionality	implementer	location	interventions	bias	frequently	conservation
		flower	litter	decomposition	leaf	flowers	leaching	afterlife	exclusively
		ethiopia	street	urban	leaf	type	adaptation	traits
		fsms	wood	cfsm	sector	unprocessed	tropical	countries
		successional	tdfs	chlorophyll	leaf	temporal	stages	chronosequence
		participatory	valuation	capital	woodland	initiatives	approaches	inform
		leaf	stoma	leaves	mature	traits	woody	species
		cohesion	text	linguistics	chemistry	disciplinary	discussions	connectives	sentence
		customers	mile	online	induced	stations	interaction	offline
		sieversii	fertilisation	seedlings	tianshan	hydraulic	fertilisers	malus
		transitional	governs	resorption	subtropical	phosphorus	spectrum	nitrogen
		mangrove	farmlands	adjoining	buffer	conundrum	cushion	scocio	sunderban	surreptitious
		dark	recovery	smelter	diversity	restoration	probabilities	barriers	impacted
		deposition	foliar	recoveries	uptake	leaf	absorb	atmospheric
		watershed	valuation	resilience	categories	locally	billion	transfer
		carbon	sinks	wood	stocks	beccs	production	regime
		vietnam's	carbon	trading	million	market	sink	vietnam
		maturity	leaf	nscs	monsoon	levels	traits	functional
		reeq	rural	ecological	obstacle	coastal	eastern	environment
		vein	corniculatum	wastewater	shrimp	aquaculture	discharge	stomatal
		arboretum	willingness	bras	university	estimated	district	federal
		policy	assignment	innovations	causal	tree	modified	decision
		agglomerations	yellow	urban	river	spatial	agglomeration	basin
		sofes	governance	transaction	fragmentation	governments	owned	sofrs
		peatland	peatlands	sungai	household	habitat	protection	indonesia
		lakeshore	wetland	plant	arid	functional	wetlands	traits
		fauna	litter	humus	soil	layers	traits	shape
		root	respiration	evergreen	deciduous	tropical	species	trees
		root	coordination	fine	traits	leaf	categories	richness
		stock	market	optimization	hang	kospi	seng	jones
		competitiveness	sawmill	industry	affecting	sawmilling	industries	research
		regeneration	traits	functional	intraspecific	ruderal	herbaceous	underscore
		experiential	urban	peer	students	opportunities	operational	management
		missionaries	mission	basel	worldviews	agency	cameroonian	missionary	reshaped
		curves	dosi	demand	supply	axiomatic	dynamical	fledged	kirman	mathematics	notions	oxford	populate	proposition	propositions	stumbling
		intraspecific	edge	leaf	decomposition	trait	interior	effects
		business	trends	sector	market	research	forest
		watershed	swamp	agroforestry	tapering	white	trees	soybean
		export	greenhouse	drained	peatlands	offs	kiiminkijoki	catchment	marketed
		dental	implant	implants	reconstruction	ameloblastoma	fibular	gingival
		tiger	cognitive	geriatric	preclinical	frailty	initiative	biennial
		breath	physicians	crackles	labels	sound	labeled	doubtful	wheezing
		mortality	dialysis	exposure	ambient	patients	risk	association
		expectations	sensory	expectancy	emotion	integration	pain	stimulus
		care	concordant	advance	life	planning	terminally	comfort	resuscitate
		teamwork	metacognition	satisfaction	online	students	medical	sessions
		sleep	migrant	perceived	stigmatization	discrimination	workers	status
		diet	chitosan	carbohydrate	rats	fish	adipose	liver
		adhd	sibling	antibiotic	exposure	discordant	cohort	singleton
		psychopathologies	beta	anxiety	somatic	domains	diagnoses	depression
		maternal	hbeag	mtct	infants	antiviral	born	immunization
		immunotherapy	sorafenib	iptw	spleen	patients	initiation	hepatocellular
		medication	adherence	elderly	refilling	advice	poor	rural
		ablative	inhibition	radiotherapy	lung	tumor	cell	flank	irradiated
		weight	obesity	management	daily	aspects	practices	life
		liver	masld	mafld	nafld	missing	metabolic	cryptogenic
		delirium	weakness	acquired	mortality	critically	survivors	icus
		genitalium	macrolides	fluoroquinolones	infection	resistance	antimicrobial	pwoh	rams
		illnesses	heat	acute	nonoptimal	temperature	warning	adopts
		vergence	triangle	exercises	insufficiency	prisms	convergence	adrrps	fusional	risley
		filler	dermal	injectable	lidocaine	nasolabial	porcine	injection
		longum	liver	fecal	microbiome	sequencing	atresia	bifidobacterium	detectable	metagenomic	rrna	shotgun
		children	autistic	gaze	game	cognitive	electroencephalography	recording
		subtypes	expression	pediatric	deoxynucleotidyl	lymphoblastic	negativity	transferase
		lifetime	merck	government	subsidy	discounted	born	live
		cscs	hipsc	colorectal	hipscs	histone	stemness	cancer
		aldosterone	mitochondrial	mineralocorticoid	metabolic	cardiovascular	mitochondria	oxidative
		indoor	occupants	kindergartens	school	hours	aerosol	kindergarten
		infections	respiratory	debt	immune	epidemic	coronavirus	severe
		cadmium	lung	cancer	nursing	urine	hormone	assessments
		practicum	nursing	pediatric	students	communication	communicating	children
		feno	exacerbation	bronchiectasis	biomarkers	type	severity	biomarker
		screening	biennial	guided	universal	colonoscopy	colorectal	interscreening	neoplasia
		methylation	renal	decline	genes	egfr	aging	participants
		extubation	prolonged	predictors	failure	intracerebral	surgery	coma	glasgow
		vegf	wamd	gaps	anti	macular	injection	treatment
		neck	cervical	laminoplasty	pain	spine	surgical	function
		pneumonia	secondary	gram	covid	bacilli	stays	hospital
		sequencing	coding	genome	detection	variants	etiologies	snhi
		osimertinib	cytotoxic	cells	expression	nsclc	inhibitor	strand
		hemin	ercp	placebo	pancreatitis	heme	lipase	oxygenase
		fatigue	chemotherapy	adjuvant	placebo	breast	astragalus	polysaccharides
		recurrence	late	resection	curative	hepatocellular	bilirubin	carcinoma
		care	palliative	facilities	home	interventions	quality	term
		dysphagia	tools	screening	instrumental	swallowing	quality	screen
		lift	midface	repositioning	supraperiosteal	eyelid	transcutaneous	satisfaction
		gkcsaf	interns	occupational	intrarater	reliability	clients	skills
		pompe	alfa	alglucosidase	disease	replacement	enzyme	glucosidase
		preterm	gestation	neonate	weeks	delivery	neonates	delivered
		covid	survivors	symptoms	shortness	breath	cognitive	severe
		anxiety	stai	cutoff	validity	inventory	geriatric	psychometric
		vrct	cognitive	iadl	adults	training	program	reality	virtual
		npss	platform	urine	drug	pdart	psychoactive	abuse	spectrometry
		lasr	strain	mace	moderate	severe	aortic	left
		ddis	plwh	insti	drug	polypharmacy	medications	flagged	integrase
		cognitive	speed	pain	processing	anxiety	impairments	patients
		dental	virtual	competencies	education	assessments	narrative	review
		yolo	segmentation	echo	image	automated	images	tuning	ventricle
		covert	homocysteine	arteriosclerosis	lipohyalinosis	circulatory	women	hscrp	rors
		bombycidae	bombycinae	australia	epiinae	genera	dispersal	asia
		msns	nanocarriers	vivo	mesoporous	release	loaded	liver
		payer	societal	erythematosus	lupus	flares	burden	consequences
		resurgent	currents	peptide	muscle	channels	spasms	channel
		tumor	igfbp	invasion	invasive	fibroblasts	malignancy	pancreatic
		infant	women	postpartum	propensity	primiparous	distress	complications
		autonomy	relational	christman's	procedural	care	ethical	normative
		gait	terrain	balance	lightweight	system	injuries	scores
		vertigo	vestibular	cvemp	ovemp	caloric	amplitude	myogenic
		nasopharyngeal	prediagnostic	records	medical	carcinoma	auroc	model
		judgment	nursing	students	clinical	degree	bachelor	bachelor's
		paxl	fibronectin	pakt	expression	phosphorylated	tumor	cancer
		autistic	peer	mediation	peers	social	emotional	cbcl	delinquent	youths
		bronchoscopy	satisfaction	procedures	anesthesia	procedure	tolerance	patient
		polarization	macrophage	macrophages	tumor	markers	regulatory	sirna
		mortality	pneumonia	children	admitted	machine	learning	pediatric
		pneumonia	consolidation	home	ultrasonography	hospital	protocols	lines
		mafld	lean	obese	overweight	liver	atherosclerosis	patients
		mitochondrial	genotoxin	sasp	toxin	senescence	salmonella	secretory	sting	typhoid
		nafld	liver	overlapping	fatty	mafld	metabolic	criteria
		dystonia	mutations	epilepsy	poly	variant	variants	mutation
		lvmi	ventricular	diabetes	left	electrocardiography	hypertrophy	tertiles
		diverse	dietary	personalized	cluster	clusters	nutrition	hypertension
		ferroptosis	pyroptosis	pathways	death	liver	cell	condition
		line	cell	cultured	marine	immune	canadum	cobia	gill	rachycentron
		rehabilitation	swallowing	motivation	stroke	ward	ability	discharge
		neurons	ipscs	pathways	neurodegeneration	dysregulation	ipsc	mucopolysaccharidosis
		follicle	macrophagemediated	allergic	hair	stimulates	dermatitis	contact
		glymphatic	vlius	clearance	influx	brain	parenchyma	waste
		egcg	resin	caries	kaolinite	composite	synergistic	fluorinated	immobilized
		recall	dysplasia	polyp	accuracy	categories	esophageal	imaging
		shame	stigma	depression	image	body	subscale	physical
		acss	cystitis	acute	women	questionnaire	patient	chinese
		cryptogenic	masld	liver	nafld	steatotic	steatosis	atherosclerotic
		retrocalcaneal	superficial	tendon	synovial	achilles	bursa	bursae
		parenting	interventions	digital	parents	depressive	efficacy	symptoms
		lung	cancer	prism	function	impairments	impaired	risks
		squared	diseased	symptom	statistics	incidence	coefficients	ratios
		rela	migration	melanoma	expression	mewo	putative	cells
		hfpef	nomogram	cpet	dyspnea	noninvasive	invasive	outpatients
		subjective	support	social	trajectory	subtypes	risk	gbmtm	motoric
		ovarian	surgery	stage	fertility	cancer	sparing	patients
		alcohol	intake	mortality	vulnerability	social	tlsa	risk
		revisit	stacked	ensemble	algorithm	risk	systolic	prediction
		handgrip	strength	asymmetry	cognitive	impairment	wave	participants
		trans	testing	facilitators	women	screener's	transgender	barriers
		oral	ageing	health	adults	healthy	dental	societies
		obstacle	crossing	mechanical	foot	compromise	expenditure	maximising
		warfarin	apixaban	dabigatran	rivaroxaban	doac	dementia	composite
		stellae	leukemia	gene	retraining	expression	stratification	pretrained
		roaming	snakes	nannizziopsis	ophidiomyces	free	nanninzziopsis	onygenalean	reptiles
		egfr	loci	gwas	albuminuria	kidney	gwass	candidate
		cognitive	snps	mmse	aging	causal	menarche	pleiotropic	subdomain
		metformin	malformations	paternal	offspring	congenital	norway	sperm
		dipeptidyl	peptidase	skin	mellitus	inhibitors	inflammatory	nationwide
		spect	generalizability	perfusion	myocardial	obstructive	artery	coronary
		diagnosis	qale	life	expectancy	late	utility	quality
		ecmo	pbmcs	methylation	cardiogenic	markers	epigenomic	prognostic
		programme	programmes	meta	reduced	participation	schizophrenia	obstructive
		snhi	mongolian	genetic	mutations	variants	mongolia	hearing
		anxiety	depression	males	females	hads	cancer	meta
		rpms	itbs	stroke	central	selfcare	stimulation	synergistic
		transmission	hospital	sars	covid	contacts	quarantine	surge
		turbo	chatgpt	tasks	llms	reports	modality	chaarted	gemini	retrieval	twnhi
		stas	prediction	adenocarcinoma	pathology	lung	stass	wsis
		stroke	dfle	disabilities	disability	hemorrhagic	ischemic	lifetime
		diagnoses	symptoms	episodes	dysthymic	symptom	mental	depressive
		lobes	volume	brain	cortical	gray	parietal	rett
		coronary	syndrome	acute	hemodialysis	dialysis	incident	patients
		hospitals	profits	financial	healthcare	procurement	pharmaceutical	reform
		disorders	suicide	psychiatric	physical	adults	attributable	factors
		heat	transfer	reaction	pyrolysis	fluidized	coefficient	biomass
		sheets	wound	healing	cultured	ascs	angiogenic	sheet
		gcase	nitrone	functionalized	derivatives	aminomethyl	cyanide	diastereoselective	glycosidase	ifgs	isofagomine
		workload	resuscitation	stress	arrest	scoping	cardiac	influencing
		aromatherapy	dysmenorrhea	hinoki	memory	relief	cortex	visual
		shoulder	clavicle	kinematic	kinematics	elevations	shaft	residual
		gamma	empa	ppar	arterial	secretase	pulmonary	remodeling
		blockade	exhaustion	transcriptional	cell	checkpoint	resolution	immune
		adiposity	defined	mortality	obesity	sarcopenia	adults	dynapenic	sarcopenic
		icon	fess	item	version	falls	iconographical	sppb
		motivation	perceived	child	cognitive	task	domains	family
		sleep	psqi	mood	personality	disorders	subjective	neuroticism
		cancer	care	survivors	hcps	oncology	experiences	sexual
		sglt	dialysis	users	commencement	mace	ketoacidosis	dehydration	hypoglycemia
		gliding	ultrasound	nerve	donors	carpal	tunnel	longitudinal
		isolates	virulence	baumannii	hypervirulent	larvae	resistant	acinetobacter
		depressed	comments	mood	sarcopenia	network	adults	response
		nephrology	professional	postgraduate	learning	medical	nurses	interprofessional	professions
		vitamin	pulmonary	deficiency	copper	function	levels	forced
		esrd	laao	atrial	patients	dialysis	appendage	vasc
		telomere	polymorphisms	genes	metabolic	syndrome	components	length
		bullying	adhd	childhood	cyberbullying	adolescence	victimization	adolescent
		sarcopenia	depressed	mood	adults	network	social	poor
		bullying	school	adolescents	social	peers	autistic	skills
		sleep	developmental	child	infancy	socioemotional	domains	trajectories
		flexor	hypoplasia	agenesis	fingers	tendons	tendon	phalangeal
		video	mobile	media	platforms	pandemic	testing	social
		frailty	renal	mace	frailty's	mortality	healthcare	cardiorenal	frail
		correction	sodium	hyponatremia	severe	rapid	demyelination	rate
		sarcopenia	dsst	cognitive	longevity	beta	mmse	verbal
		sympathetic	afferent	airyscan	innervation	marker	nerves	liver
		nmosd	comorbidities	malignancy	relapsing	autoimmune	neuromyelitis	optica
		urinary	renal	arsenic	concentrations	inorganic	impairment	isumas
		family	meetings	hospice	life	meeting	characteristics	demographic
		urinary	ethpb	paraben	renal	kidney	impairment	butpb	metpb	proppb
		sarcopenia	awgs	prevalence	meta	asia	adults	diagnostic
		recovery	stroke	severity	variables	patients	affecting	perception
		trauma	aurocs	mortality	scene	outcome	patients	disability
		bone	spine	density	wrist	absorptiometry	osteoporosis	gold
		aiga	ntfhl	lymphoma	diagnostic	misdiagnosis	biomarker	reliable
		melanoma	mitf	catenin	beta	cation	gtpase	melanin
		triangle	postth	therapy	fmax	muscle	forearm	athletes
		pdnd	micrornas	dementia	plasma	microrna	mirna	cognitive
		practicums	students	nursing	clinical	injury	emotional	participants
		medication	doses	mortality	antipsychotic	dosage	dosages	moderate
		iaorta	lvesdi	women	aortic	aorta	lvesvi	regurgitation
		autistic	pupil	pupillary	pupils	emotions	size	eyes
		radiotherapy	malignant	adjuvant	meningioma	histologic	subtype	survival
		triplet	doublet	rrmm	pomalidomide	regimens	regimen	taiwan
		capsid	infectivity	ntcp	spliced	mice	infection	mutant	viral
		photomicrograph	dental	competition	arts	students	photomicrographs	education
		stimulation	transcranial	motor	subjects	inhibitory	inhibition	interact
		sleep	exercise	program	polysomnography	meta	apnea	trials
		bmscs	differentiation	osteoporosis	osteoporotic	bone	capability	fracture	traumatic
		elevate	lung	longitudinal	cell	regional	stage	cancer
		microprocessor	assembly	alpha	drosha	nuclear	mirna	maturation
		aadc	deficiency	anesthetic	neurotransmitters	decarboxylase	amino	aromatic
		statin	muscle	sarcopenia	statins	strength	nils	impaired
		frailty	social	aging	biomarkers	responsive	dose	healthy
		mafld	subtypes	liver	chronic	fibrosis	fatty	infection
		cancer	lung	cell	chemokines	immunoediting	cells	serum
		psychopathological	social	mmse	activities	clubs	statuses	one's
		telemedicine	remote	monitoring	manuscript	heart	optimizing	patient
		prism	inactive	mortality	spirometry	preserved	life	recommendation
		ffpe	formalin	brain	centimeter	circuitry	paraffin	fixed
		foreign	dentists	graduating	schools	dental	surveyed	january
		tooth	memory	beta	caries	dentition	fluency	dental
		graft	saline	balanced	delayed	serum	crystalloids	vasopressor
		seroclearance	hbsag	expectancy	cirrhosis	hepatic	life	free
		isoniazid	horbar	monoresistance	unfavourable	delayed	culture	resistance
		probnp	heart	cxrs	emergency	chest	departments	inappropriate
		incidental	neuroblastoma	infants	dopa	observation	localized	late
		subsequent	mlas	sorg	sres	spine	brier	patients
		dietary	frailty	diversity	adults	meta	pooled	aging
		taurine	nyha	heart	lvef	cardiovascular	coefficient	failure
		refractive	myopia	acuity	inherited	retinal	visual	patients
		stroke	cell	exosomes	nestin	cells	mesenchymal	ischemic	neurological
		malformations	benzodiazepines	antidepressants	concomitant	pregnancies	congenital	trimester
		marriage	attitudes	gender	equality	egalitarian	married	moderation
		hospital	civilian	trauma	extremity	vascular	settings	blood
		inhibitors	rcts	comparators	survival	active	checkpoint	meta
		variant	rapidly	haploinsufficiency	progressive	amyotrophic	onset	sclerosis
		bronchiectasis	tbarc	copd	rose	validating	east	coexistence
		retirement	mortality	retirees	death	risks	modifying	disorders.conclusions	factors.methods
		migt	ataxia	controls	gambling	task	cerebellar	punishment
		p_int	beta	pollution	traffic	days	heart	diabetics
		uacr	gwas	albuminuria	genes	albumin	mtag	loci
		heart	resilience	class	failure	functional	classes	life
		pregnancy	hypnotics	benzodiazepines	drugs	benzodiazepine	opioids	users
		ptcl	pralatrexate	lymphoma	cell	chemotherapy	alcl	pooled
		gastroenterologists	histology	histological	pacific	asia	knowledge	region
		cage	serratus	subscapularis	thoracic	muscles	scapula	anterior
		diabetes	incident	biomarker	blood	prediction	protein	subgroup
		adhd	dysregulation	impaired	children	connectivity	regulation	network
		ampullary	endoscopy	malignancy	endoscopic	detected	malignant	tumors
		psychological	peripheral	geriatric	depression	skin	neurophysiological	biomarkers	conductance
		drinkers	alcohol	drinks	consumption	occasional	consumed	frequent
		fenofibrate	topical	corneal	oral	diabetic	nerve	significantly
		fear	childbirth	wdeq	pregnant	women	psychometric	rasch	wijma
		nutritional	status	trajectories	symptom	perioperative	surgery	pancreatic
		eyll	disorders	psychiatric	adults	comorbid	lost	life
		magnolol	oscc	cells	caspase	doses	bearing	immunomodulatory
		paternal	epilepsy	offspring's	sibling	association	offspring	familial	parental
		diabetic	severity	complications	cancer	adcsi	onset	quartiles
		agonists	diabetes	kidney	glucagon	type	users	receptor
		medication	charms	adherence	refills	translation	refill	glycemic
		lumbar	segmentation	spine	automated	spinal	stenosis	residual
		dyad	dyads	stroke	caregivers	caregiver	survivors	feasibility
		stroke	ischemic	levels	outcomes	lipoprotein	genotype	cubic
		mellitus	diabetes	chemotherapy	risk	days	cancer	subsequent
		disaster	kidney	preparedness	international	renal	organizations	challenges.recent	disasters.summarythe	findingsthe	galvanized	humanitarian	networking	note	persuade	reviewdisasters	torn	troubled	urge
		rhythm	actigraphy	circadian	smartphone	sleep	adiposity	obesity
		caga	malt	lymphoma	gastric	responsiveness	nuclear	cell
		exposure	pollutants	diabetes	quartile	levels	occurrence	type
		pass	posture	postural	subacute	anchor	stroke	improvement
		esophageal	contraction	reserve	microbiome	motility	gerd	patients
		pollutants	exposure	pollutant	multipollutant	parkinson's	adjusting	association
		dcis	deep	upstaging	breast	biopsy	ductal	pathologists
		transmission	closure	border	discipline	npis	omicron	unity
		statin	bronchiectasis	users	airway	risk	patients	statins
		suicide	beliefs	normative	prevention	choice	governmental	irrationality
		spas	metastases	psoas	survival	extremity	patients	bone	worse
		variants	variant	genomic	curated	pharmgkb	taiwanese	population
		metsss	radiotherapy	sorg	survival	brier	patients	metastases
		brain	adjusted	cognitive	aging	impairment	neurodegeneration	correlated
		neurocognitive	niacin	quantitative	patients	mpas	psychosis	wcst
		lung	cancer	carcinogenesis	lcns	nonsmokers	pollution	particulate
		competence	touchmdt	touchpanel	activity	learners	hcps	activities
		sglt	maces	kidney	makes	nonusers	diabetes	patients
		month	rifapentine	author's	isoniazid	latent	weekly	completion	tuberculosis
		coronary	bypass	grafting	eluting	stent	artery	percutaneous
		osteoporosis	gaucher	bone	gene	enzyme	chitotriosidase	inflammasome	osteoclast	osteoclastogenesis
		covid	infectious	features	emerging	sars	coronavirus	extra
		speed	neuronal	redundancy	signal	spark	dendritic	volumetric
		panss	mlsf	scores	removed	items	item	validity
		glyphosate	prognoses	poisoning	surfactant	patients	mortality	poor
		immunosuppressive	ovarian	cell	microenvironment	progression	cells	phenotype
		decline	subtypes	trajectories	outcomes	domains	ageing	cognitive
		gait	stride	sarc	sarcopenia	fall	abnormalities	symmetry	triaxial
		sarcopenia	icope	step	vitality	octogenarians	declines	cognition
		lipoprotein	dehp	sdldl	apoptotic	mehp	microparticles	ethylhexyl	phthalate
		patellar	pthfpi	hoffa	tendon	ultrasound	sonographic	interface
		inducible	hypoxia	roles	beneficial	alzheimer's	pathological	induction
		fludeep	influenza	clinical	fusion	external	chest	explainability	radiological
		scaffold	dental	vapor	dentin	dpscs	sublimation	polymerization
		kidney	maces	post	eskd	function	baseline	dialysis
		adrenalectomy	aldosteronism	paso	unilateral	preoperative	classification	mutations
		achilles	paratenon	cadavers	inside	cadaver	embalmed	fresh
		radiotherapy	stroke	breast	cancer	risk	subdistribution	diagnosis
		steatosis	hepatic	trajectories	persistent	cardiovascular	metabolic	disease
		sdqo	detachment	item	social	validity	loneliness	questionnaire
		icope	impairments	step	biomarkers	aged	cardiometabolic	inflammatory
		lysosomal	osteopetrosis	variant	currents	phenotype	variants	dysfunction
		vipn	survivors	acute	term	symptoms	neuropathy	cramps	eortc	vincristine
		remote	usability	guide	updrs	examination	synchronous	parkinson's
		inkt	gata	cell	icos	cells	effector	expression
		epigenetic	genetic	alterations	liver	genetics	translational	infection
		ceralasertib	tumor	ifni	antitumor	intermittent	cancer	inhibitor
		pirfenidone	week	cough	marketing	surveillance	appetite	idiopathic
		nosocomial	immunometabolic	infection	illness	biogenesis	cells	features
		pnet	cafs	pnets	hypovascular	aggressiveness	stroma	metastasis
		bicri	microfracture	cartilage	knee	osteochondral	chondral	ikdc
		syndromal	anorexia	psychomotor	responder	depressive	item	depression
		burden	adults	infection	taiwan	epidemiological	syncytial	testing
		tich	stroke	survivors	risk	nonstroke	hemorrhagic	hemorrhage
		warfarin	inhibitors	imids	factor	immunomodulatory	myeloma	safety
		dlbcl	unmet	lymphoma	diffuse	challenging	asia	subtypes
		gene	therapy	aadc	deficiency	motor	therapists	recommendations
		sdqo	detachment	social	engagement	bsrs	cluster	distinguishing
		twbb	nonparticipants	sociodemographic	married	educated	participants	cancer
		exacerbations	severe	copd	exacos	income	patients	exacerbation
		barrier	skin	atomic	disorders	microscopy	force	review
		deucravacitinib	psoriasis	pasi	biologic	systemic	plaque	asian
		abilhand	cahai	stroke	questionnaire	bilateral	rehabilitation	responsiveness
		guidelines	frailty	implementability	agree	clinical	rehabilitation	endorsement	icfsr	isprm
		fabry	ischemic	stroke	undiagnosed	disease	patients	male
		kidney	care	education	patients	diabetic	multidisciplinary	disease
		widowed	widowhood	deceased	spouses	death	women	mortality
		prophylaxis	bleeding	ajbr	life	severe	intermediate	dose
		pfas	pfna	vitamin	erythrocyte	erythrograms	folate	pfoa	transferrin
		military	distress	conflicts	psychological	threat	perceived	taiwanese
		marker	score	multiplex	antibody	kinetics	testing	specificity
		globostad	dupilumab	adolescent	atopic	subpopulation	dermatitis	physician
		flavonoid	intake	pesticide	intakes	subclasses	flavonoids	residue
		sorg	missing	items	versus	discrimination	spinal	lymphocyte
		pain	waveform	labor	lightgbm	monitoring	snaplogisticregression	machine
		pedsql	adolescents	autistic	neurotypical	real	experiences	qols
		equations	chime	calibration	recalibration	stroke	risk	nckuh	ntuh	recode	ukpds
		cavity	centric	psychosocial	lived	pacific	oral	experiences
		vaccination	vaccine	zoster	physicians	herpes	parents	perceived
		camouflaging	autistic	impression	wellbeing	person's	mental	delineate
		msra	expression	gene	variants	prognosis	renal	protective
		maternal	autistic	mother	child	parenting	children	unaffected
		nurses	perceptions	turnover	intentions	tenure	skill	nursing
		gastric	hpsa	invitation	cancer	pylori	invited	screening
		rifg	itbs	sham	week	autistic	cognition	stimulation
		statin	residual	insulin	diabetes	nonfatal	stroke	risks
		atopic	dermatitis	asian	treatments	moderate	severe	advanced
		sdrs	rifapentine	completion	urticaria	isoniazid	latent	tuberculosis
		mvrr	apoe	epsilon	decline	carrier	risk	cognitive
		breast	pembrolizumab	patients	cancer	directed	receiving	mortality
		symptoms	persistent	somatic	symptom	pathophysiology	persistence	physical
		mscs	pdac	cells	immunity	cell	expression	tumour
		nurses	nursing	pandemic	nurse	challenges	healthcare	post
		asymmetry	interocular	retinal	frailty	cognitive	ganglion	plexiform	rnfl
		ihca	eicu	mimic	arrest	multimodal	database	intensive
		lorlatinib	tkis	nsclc	patients	received	kinase	advanced
		iieiiib	nivo	resectable	checkmate	nivolumab	perioperative	nsclc
		crovalimab	eculizumab	switched	naive	commodore	patients	safety
		tremor	frequency	cerebellum	neuronal	mice	stimulation	cerebellar	oscillations
		lgav	coexisting	adenoma	atlas	lesion	sided	colorectal
		vitreous	substitutes	tamponades	surgery	biodegradability	cataract	hexafluoride	hyaluronan	hydrogels	liquids	perfluorocarbon	perfluoropropane	replacements	retinopathy	silicone	sulfur	till	transiently	vitrectomy	vitreoretinal
		adpkd	diagnosis	kidney	polycystic	autosomal	care	dietary
		crswnp	nasal	polyps	rhinosinusitis	inflammatory	uncontrolled	corticosteroids
		bladder	epicheck	cytology	urine	nmibc	recurrence	sensitivity
		disabilities	developmental	caregivers	pandemic	completed	individuals	positive
		ssls	detection	prevalence	asia	adenoma	serrated	sessile	withdrawal
		covid	test	cost	screening	diagnosis	accuracy	effective
		glaucoma	statins	pravastatin	simvastatin	onset	risk	glaucoma.what	knownprevious	messageswhat	newthis
		adhd	addiction	media	emotional	regulation	symptoms	hyperactivity
		ensemble	diurnal	kriging	learning	powers	machine	hybrid
		osteoporosis	osts	osiris	osta	genders	fractures	risk
		genes	irds	retinal	variants	center	specific	mtdna	photoreceptor	tubulation
		master	cancers	oncology	rare	precision	registry	asian
		sputum	microbiome	progression	genera	bacterial	mycobacterial	nontuberculous
		daytime	nighttime	emsms	spatial	geospatial	risks	ensemble
		sabatolimab	melanoma	spartalizumab	nsclc	patients	antiprogrammed	phase
		prostate	cancer	advanced	consensus	conference	answer	tapccc
		emulsifiers	esters	sucrose	dietary	microbiota	lecithin	fatty
		corticosteroids	hydrocortisone	hospitalised	pneumonia	cap.prospero	severe	mortality
		pathologic	scars	scarring	hypertrophic	scar	dermal	fibroblasts
		dupilumab	prime	itch	skin	pooled	nodularis	prurigo
		pancreatic	advancements	chemotherapy	cancer	settings	therapeutic	trials
		endoscopists	detection	experts	colonoscopies	expert	color	lesion
		urothelial	carcinoma	emerging	burden	metastatic	treatment	carcinogens	genitourinary
		ablation	igta	image	lung	tumor	complication	panelists
		knee	lateral	posterior	ultrasound	structures	pathologies	ligaments	pictorial
		cetuximab	hnscc	line	chemotherapy	survival	patients	progression
		gynecological	dysmenorrhea	diseases	endometriosis	twins	familial	pcos
		resistance	pylori	antibiotic	amoxicillin	clarithromycin	levofloxacin	metronidazole
		psychiatric	gastrointestinal	disorders	disorder	coaggregation	vice	gerd	versa
		bicstar	bictegravir	alafenamide	emtricitabine	tenofovir	prospective	copies
		heat	hcws	strain	usage	symptoms	attitudes	stress
		glaucoma	blockers	adrenergic	agonists	antiglaucomatous	pacg	poag
		ionm	spine	pacific	asia	surgery	spinal	surgeons
		occupational	eeit	entrustable	validity	education	consultation	epas	rubric
		resin	mcrc	microspheres	sirt	saes	teaes	efficacy
		pylori	prevalence	gastric	adolescents	children	incidence	cancer
		atezolizumab	bevacizumab	sorafenib	pvtt	months	descriptive	versus
		haemophilia	asia	care	bleeding	lack	region	constraints
		apac	mrdr	myeloma	pacific	registry	mgus	plasmacytoma
		bbms	biomarkers	pathology	dementia	assist	alzheimer's	blood
		cabozantinib	lenvatinib	sorafenib	placebo	oncocytic	papillary	follicular
		nktcl	daratumumab	immune	killer	tumor	lymphoma	cell
		cteph	pulmonary	mortality	intervention	outcome	angioplasty	balloon	endarterectomy
		nivolumab	chemotherapy	ipilimumab	versus	escc	patients	cell
		cyclone	infectious	tropical	hospitalisations	diseases	cyclones	intestinal
		spict	hbmc	palliative	care	supportive	tool	month
		dose	anti	treated	patients	naive	escalation	thrombocytopenia
		neurotype	autistic	processing	males	configural	females	neurotypical
		asian	destiny	versus	months	leukopenia	physician's	deruxtecan	neutropenia	trastuzumab
		pexidartinib	retreatment	free	treatment	patients	restarted	tgct
		cisplatin	nivo	urothelial	checkmate	gemcitabine	nivolumab	unresectable
		cetuximab	hnscc	stratification	regimens	count	neutrophil	lymphocyte
		nibs	stimulation	tdcs	transcranial	interventions	autistic	repetitive
		suicide	connectedness	interpersonal	pandemic	covid	sles	crisis
		seer	breast	cancer	asian	whites	patients	asians
		diabetes	wildfire	hospitalizations	type	hospitalization	thailand	nonwildfire
		dienogest	endometriosis	experts	administration	term	treatment	recommend
		mpdac	treatment	versus	fluorouracil	irinotecan	leucovorin	liposomal	paclitaxel
		avelumab	versus	chemotherapy	doublet	platinum	sided	nsclc
		trastuzumab	destiny	asian	deruxtecan	months	emtansine	breast
		aipss	cmml	prognostic	leukaemia	myelodysplastic	myelomonocytic	syndromes
		genomes	variants	nktcl	geographic	hematologic	malignancies	sequences
		durvalumab	stride	sorafenib	pros	uhcc	himalaya	functioning
		elranatamab	magnetismm	priming	rrmm	doses	cytokine	myeloma	relapsed
		egfr	mutation	nsclc	cohort	pretreated	detected	skipping
		needles	consensus	statements	endoscopic	ultrasound	meetings	needle
		daas	viral	pangenotypic	relapse	receiving	virologic	dose
		mutations	multihit	allelic	monoallelic	alterations	gene	patients
		ascvd	risk	model	guideline	maces	asian	japanese
		stents	maces	months	cumulative	stent	coronary	bifurcation	biomime	comers	sirolimus
		ruxolitinib	gvhd	corticosteroid	treatment	refractory	naive	patients
		entrectinib	biopsies	liquid	nsclc	testing	advanced	tissue
		pembrolizumab	lenvatinib	nsclc	placebo	futility	versus	metastatic
		efficacy	engagement	hbmc	medical	participation	decision	home
		egfr	nsclc	mutated	resistance	patients	corr	patritumab
		coronary	percutaneous	plaques	intervention	vulnerable	therapy	medical
		procalcitonin	departments	emergency	guideline	evidence	guidelines	medicine
		biliary	hilar	mhbo	statements	obstruction	consensus	stenting
		upfront	mcrc	wild	cetuximab	chemotherapy	synchronous	patients
		zoster	vaccination	taiwan	recommendations	society	idst	varicella
		limb	perfusion	distal	cannulation	ischaemia	cannula	femoral
		wounds	vascular	wound	advanced	consensus	tsoc	tsps
		incbase	cidp	treatment	clinical	polyneuropathy	prediction	demyelinating
		luspatercept	epoetin	alfa	transfusion	myelodysplastic	recipients	syndromes
		chemotherapy	pembrolizumab	placebo	keynote	inoperable	tnbc	versus
		gemcis	placebo	biliary	tract	bintrafusp	phase	cisplatin	estimable
		diabetes	masld	liver	metabolic	disease	steatotic	dysfunction
		abemaciclib	drfs	idfs	receptor	distant	endocrine	interim
		pertuzumab	idfs	node	interim	aphinity	receptor	trastuzumab
		xalnesiran	hbsag	immunomodulator	dose	participants	weeks	seroconversion
		elderly	mmhg	patients	pulmonary	mpap	pawp	exercise	hypertension
		consensus	apac	psoriasis	experts	statements	dermatologists	pustular
		guidelines	crohn's	updated	disease	taiwan	inflammatory	bowel
		ssadhd	statements	consensus	guidelines	dehydrogenase	gaba	semialdehyde	succinic
		rnsclc	recommendations	neoadjuvant	cancer	adjuvant	international	definitive	multispecialty
		bronchiectasis	coisolates	hemoptysis	microorganism	mycobacteria	postinfectious	baumannii	coli	nontuberculous
		thyroid	mutant	pralsetinib	patients	cancer	fusion	arrow
		gwas	loci	japanese	ancestry	ancestries	brugada	locus
		acth	cutoffs	adrenal	surgical	unstimulated	stimulated	lateralization
		fviii	roxaparvovec	valoctocogene	annualized	bleed	hemophilia	participants
		intensive	receiving	genetic	therapies	classifi	classifica	leukemianet
		tranexamic	acid	placebo	haemorrhage	intracerebral	haematoma	participants
		alteplase	tenecteplase	inferiority	perfusion	stroke	allocated	intention
		ascvd	dietary	prevention	healthy	enhancers	disease	lifestyles
		lung	cancer	ldct	center	family	history	participants
		stroke	cognitive	trajectory	decline	cognition	prestroke	incident
		cirrhosis	week	patients	glecaprevir	mitt	pibrentasvir	tacr
		exercise	exercising	parkinson's	advice	visits	equipment	adoption
		regorafenib	teaes	refine	uhcc	patients	pugh	resorce
		failure	virological	xgboost	hepatitis	antivirals	virus	acting
		amivantamab	chemotherapy	lazertinib	versus	progression	hematologic	egfr
		autologous	allogeneic	identical	donor	donors	doubled	worldwide
		statements	consensus	lsts	resection	endoscopy	colorectal	laterally
		pacific	asia	irds	inherited	network	comprises	ophthalmologists
		hypercholesterolaemia	diabetes	center	familial	obesity	heterozygous	type
		resuscitation	forces	task	cardiopulmonary	arrest	recommendations	cardiac
		mafld	coding	agreed	codes	survey	respondents	fatty
		tavr	covid	pandemic	volume	public	activity	health
		prevalence	hbsag	anti	hepatitis	infected	virus	reflex
		expectancy	death	deaths	life	covid	mortality	pandemic

## Sheet: pubmedid
Pubmed Id		Descriptor	Qualifiers
33720839
32356777
33739929
33048821
35438648
37191976
34383672
33404509
34994695
32723720
34623314
33605884
33595437
33690146
32412909
32490837
35616514
32780020
33006936
33170128
32723711
32242822
35290197
36416885
33064084
35134747
35436212
34889743
32012045
35482367
35475971
35830959
35507405
33843596
36598801
36943333
34842530
34255643
33522972
35377322
35404260
35363146
37071459
35311674
34612822
34259638
32310146
36178715
34878989
35896014
35037882
35134746
33861207
33560228
35583930
35293865
35191844
33544085
36441572
36306166
34975014
35134748
33565984
36877560
35294921
35532979
32584261
32427105
36069747
35503650
34889755
34813491
33196451
37703085
37327037
36476485
35225818
34524964
32130111
32543447
38656768
37526513
35759791
35511248
35436204
35587874
35107426
34807836
33502320
33470935
32281940
39190455
36645705
37995131
37247218
35830331
35503518
34269690
34738913
34420916
33881410
33939623
38771907
38596863
38010904
37018042
36662547
36757773
36996003
35503520
35482366
35084339
38574360
38959053
38261365
37999938
36599164
37335599
37223992
36201402
36173667
35468084
35544317
35536617
35451965
35544304
35258457
34081009
34128815
32720647
33006563
32902390
38722219
38717339
38534042
38683655
39140239
38231541
37121572
36705951
36892931
37234031
37656031
37792460
37725423
35994346
35072637
34874886
33999004
32401217
38252472
38639994
38599620
38623717
38147371
37578824
37751274
37027205
37191951
36599172
36563033
36472897
35998030
35442194
34605766
34346884
33620323
32469839
32706650		Systematic Reviews as Topic
32267236
32202506
38630527
38662423
38922667
38175944
39303276
36656636
37342076
37606974
37819694
36630173
36892912
36548037
36367765
35594063
35234657
34757317
34723824
33646134
32554377
32039813
39761547
38386279
38198201
38324369
38861708
39083334
38976869
38596860
38896462
39316421
39028547
38717806
38488531
38814686
39283666
37962566
37213201
37195762
37733406
36735321
37191985
37916859
35690963
35319474
34783666
34822340
34081595
39846264
39885136
38271050		Aged
38329793		Attitude
39622026		Humans
39173144		Interpersonal Relations
39178035		Pandemics	prevention & control
38206663		Social Isolation
39656544		Students	psychology
38437014		Aged
39630418		Female
38416543		Health Personnel
38654578		Humans
38715315		Male
38952001		Multimorbidity
39467284		Multiple Chronic Conditions	epidemiology
37314840		Qualitative Research
36920462		Telemedicine
37986104		Alzheimer Disease
36881528		Caregivers
38113067		Culturally Competent Care
37787657		Dementia
37819025		Hispanic or Latino
37917147		Humans
37948115		Qualitative Research
37910448		Washington
36897638		Aged
37986117		Allied Health Personnel
37655786		Cognitive Dysfunction	therapy
36394940		Communication
35943790		Humans
33890864		Language
33640866		Social Participation
33326412		Caregivers
39918846		Dementia	epidemiology
39916369		Humans
39918862		Neoplasms	therapy
39810317		Patient Portals
40106829		Regression Analysis
39778204		Administrative Personnel
39841997		Aged
39937162		Aging
39283659		Humans
39178405		Independent Living
38517459		Quality of Life
39088803		Review Literature As Topic
39476377		Technology
39235831		Aged
39012852		Aged, 80 and over
38825851		Artificial Intelligence
38407955		Humans
39270212		Machine Learning
39642938		Memory
39106477		Memory, Long-Term
39087583		Middle Aged
38842915		Mobile Applications
38842168		Caregivers	psychology
38857069		Counseling
38533782		Dementia	therapy
39602791		Humans
38324373		Marriage
39719081		Personal Satisfaction
38845403		Aged
38687990		Cross-Over Studies
38869932		Decision Support Systems, Clinical
39258924		Delirium	diagnosis
39447196		Humans
39586076		Mobile Applications
39441208		Reproducibility of Results
38298029		User-Centered Design
39586093		User-Computer Interface
39365914		Aged
38825836		Australia
38647321		Exercise
39446478		Humans
39348676		Physical Therapists
38235767		Qualitative Research
36566499		Telemedicine
37962517		Aged
37990815		Aged, 80 and over
37672311		Caregivers
37698119		Female
37878353		Health Personnel
37079355		Homebound Persons
36409533		Humans
36150051		Male
32589158		Mental Processes
40327856		Motivation
39937111		Dementia
40194312		Humans
40116726		Internet
39778201		Pain	etiology
40068149		Social Media
40267503		Aged
40354647		Aged, 80 and over
40378407		Algorithms
40247464		Cognitive Dysfunction	diagnosis
40179352		Cross-Sectional Studies
40053797		Female
40053803		Humans
39869906		Italy	epidemiology
40198116		Machine Learning
40106817		Male
39935007		Mental Status and Dementia Tests
40053708		Spain	epidemiology
40435500		Speech	physiology
40173435		Aged
40009844		Communication
40369796		Humans
40273338		Information Science
40009769		Pandemics
40106819		Social Interaction
40262173		Technology
40262171		Aged
40231591		Aged, 80 and over
40194310		Books
40324770		COVID-19	epidemiology
40106231		Female
40424610		Humans
39908077		Internet
40294432		Male
40163861		Pandemics
40435385		Qualitative Research
40258270		Academies and Institutes
40456103		Altruism
40311125		Dementia	therapy
39993284		Humans
39913911		Patients
40334266		Technology
40354640		Accidental Falls	prevention & control
40053734		Aged
39903213		Cross-Sectional Studies
40418806		Electric Impedance
40245404		Fear
40373218		Female
39999185		Hand Strength
40209218		Humans
40354634		Aged
40305830		Cognitive Dysfunction	diagnosis
40397932		Health Status
40367504		Humans
40193194		Reaction Time
39951702		Tablets
40215480		Touch
40435519		Touch Perception
40126531		Aged
40367490		Ageism
40053753		Algorithms
39899267		Bias
40116785		Databases, Factual
40163031		Humans
40009847		Machine Learning
39908542		Aged
39878948		China
40397949		Cross-Sectional Studies
39851250		Depression	psychology
40418792		Humans
39481099		Internet
39631046		Longitudinal Studies
38963691		Middle Aged
39714089		Activities of Daily Living	psychology
39637375		Aged
39454101		China	epidemiology
39331955		Cognitive Dysfunction	epidemiology
39602437		Female
39284178		Humans
38801659		Longitudinal Studies
38848116		Male
39509698		Risk Factors
39652863		Acceptance and Commitment Therapy
38807317		Caregivers	psychology
39688183		Dementia	therapy
38952009		Feasibility Studies
39621937		Humans
39288403		Internet-Based Intervention
38587884		Aged
39312770		Computer Systems
39265155		Dementia	therapy
39365690		Health Facilities
39133531		Health Personnel
39656992		Humans
39212599		Research Design
39693573		Activities of Daily Living
39382570		Aged
39602825		Cognition
38512340		Cognitive Dysfunction	therapy
39630495		Exercise Therapy
39383481		Humans
39688889		Pilot Projects
39740111		Accelerometry
39727199		Activities of Daily Living
39405517		Alzheimer Disease
39283346		Cognition
38739915		Cross-Sectional Studies
39421979		Humans
38981112		Nutrition Surveys
38647260		Sleep
39657176		Adult
39113368		Aged
39696815		Computer Literacy
39269371		Digital Technology
39467281		Female
39621936		Humans
37256667		Learning
38059569		Male
37883134		Middle Aged
37796569		Poverty	psychology
37163345		Surveys and Questionnaires
37000477		Young Adult
37616032		Aged, 80 and over
37856774		Dementia
36757779		Emotions	physiology
36044752		Female
34253508		Happiness
32427566		Humans
		Pilot Projects
		Robotics
		Aged
		Alzheimer Disease	therapy
		Caregiver Burden
		Caregivers
		Communication
		Female
		Humans
		Internet
		Male
		Aged
		Caregivers
		Dementia	diagnosis
		Emigrants and Immigrants
		Female
		Humans
		Male
		Qualitative Research
		Self-Help Devices
		Aged
		Aged, 80 and over
		Cognition	physiology
		Cognitive Behavioral Therapy	methods
		Feasibility Studies
		Female
		Humans
		Male
		Robotics
		Acceptance and Commitment Therapy	methods
		Aged
		Female
		Humans
		Internet
		Internet-Based Intervention
		Male
		Social Support
		Aged
		Aged, 80 and over
		COVID-19	epidemiology; psychology
		Cross-Sectional Studies
		Female
		Germany	epidemiology
		Humans
		Male
		Middle Aged
		Pandemics
		Patient Acceptance of Health Care	statistics & numerical data; psychology
		Telemedicine	statistics & numerical data
		Aged
		Aged, 80 and over
		COVID-19	epidemiology
		Cross-Sectional Studies
		Digital Health	statistics & numerical data
		Female
		Humans
		Israel	epidemiology
		Male
		Pandemics
		Patient Acceptance of Health Care	statistics & numerical data
		Telemedicine	statistics & numerical data
		Aged
		Aged, 80 and over
		COVID-19	epidemiology; psychology; prevention & control
		Female
		Humans
		Male
		Middle Aged
		Motivation
		Poverty	psychology
		Qualitative Research
		Residence Characteristics
		Smartphone
		Caregivers	psychology
		Digital Technology
		Empowerment
		Health Literacy
		Health Promotion	methods
		Humans
		Aged
		Consumer Advocacy
		Humans
		Social Media	statistics & numerical data
		Aged
		Aged, 80 and over
		Caregivers	psychology; statistics & numerical data
		Cross-Sectional Studies
		Female
		Humans
		Male
		Middle Aged
		Self Report
		Surveys and Questionnaires
		Technology
		Aged
		Aged, 80 and over
		Caregivers	psychology
		Female
		Humans
		Male
		Middle Aged
		Mobile Applications
		Multimorbidity
		Neoplasms	therapy; psychology
		Self-Management	psychology; methods
		Aged
		Artificial Intelligence
		Caregivers	psychology
		Dementia	nursing; psychology
		Female
		Humans
		Male
		Middle Aged
		Pilot Projects
		Qualitative Research
		Quality of Life	psychology
		Social Media
		Surveys and Questionnaires
		Adult
		Aged
		COVID-19	epidemiology
		Caregivers	psychology
		Databases, Factual
		England
		Female
		Humans
		Male
		Middle Aged
		Pandemics
		Retrospective Studies
		Surveys and Questionnaires
		Telemedicine	organization & administration
		Activities of Daily Living
		Aged
		Aged, 80 and over
		China	epidemiology
		Cross-Sectional Studies
		Disability Evaluation
		East Asian People
		Female
		Humans
		Longitudinal Studies
		Male
		Persons with Disabilities	statistics & numerical data
		Sleep	physiology
		Sleep Duration
		Time Factors
		Activities of Daily Living
		Aged
		Aged, 80 and over
		Algorithms
		Assisted Living Facilities
		Bathroom Equipment
		Female
		Humans
		Male
		Middle Aged
		Reproducibility of Results
		Retrospective Studies
		Urination	physiology
		Aged
		Aged, 80 and over
		Female
		Frail Elderly	psychology
		Frailty
		Geriatric Assessment	methods
		Humans
		Independent Living
		Internet
		Male
		Aged
		Aged, 80 and over
		Exercise
		Feasibility Studies
		Female
		Health Promotion	methods
		Humans
		Independent Living
		Male
		Mobile Applications
		Peer Group
		Adult
		Aged
		Caregivers	psychology
		Dementia	nursing; psychology
		Female
		Humans
		Internet
		Male
		Middle Aged
		Peer Group
		Social Support
		Surveys and Questionnaires
		Activities of Daily Living	psychology
		Aged
		Aged, 80 and over
		COVID-19	psychology; epidemiology
		Family	psychology
		Female
		Focus Groups
		Health Personnel	psychology
		Health Status
		Humans
		Israel	epidemiology
		Male
		Mental Health
		Accelerometry
		Aged
		Aged, 80 and over
		Cognition	physiology
		Cross-Sectional Studies
		Female
		Homes for the Aged
		Humans
		Male
		Walking	physiology
		Aged
		COVID-19	epidemiology
		Female
		Germany	epidemiology
		Humans
		Male
		Nursing Homes	organization & administration
		Pandemics
		Telemedicine	organization & administration
		Television
		Advance Care Planning
		Aged
		Feasibility Studies
		Female
		Humans
		Internet
		Internet-Based Intervention
		Male
		Middle Aged
		North Carolina
		Pilot Projects
		Surveys and Questionnaires
		Activities of Daily Living	psychology
		Aged
		Aged, 80 and over
		Cognitive Dysfunction	psychology; rehabilitation; therapy
		Dementia	psychology; therapy; rehabilitation
		Female
		Humans
		Male
		Middle Aged
		Mobile Applications
		Self-Help Devices
		Smartphone
		Surveys and Questionnaires
		User-Centered Design
		Aged
		Aged, 80 and over
		Canada	epidemiology
		Dementia	epidemiology
		Female
		Humans
		Male
		Prevalence
		Retrospective Studies
		Wandering Behavior
		Aged
		Aged, 80 and over
		Brazil	epidemiology
		Caregivers	psychology
		Cognitive Behavioral Therapy	methods
		Dementia	therapy
		Feasibility Studies
		Female
		Humans
		India	epidemiology
		Male
		Middle Aged
		Patient Acceptance of Health Care	psychology
		Quality of Life
		Aged
		Aged, 80 and over
		COVID-19	epidemiology; prevention & control
		Chronic Disease
		Evidence-Based Practice
		Female
		Health Promotion	methods
		Humans
		Male
		Outcome Assessment, Health Care
		Pandemics
		Program Evaluation
		Telemedicine
		Aged
		Alzheimer Disease	psychology; nursing
		Caregiver Burden	psychology
		Caregivers	psychology
		Dementia	psychology; nursing
		Female
		Humans
		Male
		Qualitative Research
		Social Media
		Social Support
		United States	epidemiology
		Adult
		Aged
		Female
		Frontotemporal Dementia	diagnosis; physiopathology
		Humans
		Longitudinal Studies
		Male
		Middle Aged
		Mobile Applications
		Neuropsychological Tests
		Proof of Concept Study
		Severity of Illness Index
		Smartphone
		Aged
		Aged, 80 and over
		Female
		Frail Elderly	statistics & numerical data
		Frailty	diagnosis
		Geriatric Assessment	methods
		Heart Failure	epidemiology; diagnosis
		Humans
		Male
		Retrospective Studies
		United States	epidemiology
		Veterans	statistics & numerical data
		Adult
		Attitude of Health Personnel
		Australia
		Female
		Humans
		Male
		Middle Aged
		Personnel, Hospital	psychology
		Qualitative Research
		Aged
		Aged, 80 and over
		COVID-19	epidemiology
		Caregivers	psychology
		Dementia	psychology; therapy
		Female
		Humans
		Male
		Aged
		Aged, 80 and over
		Caregivers	psychology
		Communication
		Dementia	psychology; nursing
		Female
		Humans
		Long-Term Care
		Male
		Middle Aged
		Mobile Applications
		Quality of Life	psychology
		Surveys and Questionnaires
		Aged
		Algorithms
		Alzheimer Disease	diagnosis
		Dementia	epidemiology; diagnosis
		Female
		Humans
		Machine Learning
		Male
		Neural Networks, Computer
		Risk Assessment	methods
		Risk Factors
		Aged
		Aging	psychology; physiology
		Alzheimer Disease
		Community-Institutional Relations
		Dementia
		Female
		Humans
		Longitudinal Studies
		Male
		Patient Selection
		Social Media
		Aged
		Home Care Services
		Humans
		Independent Living
		Monitoring, Physiologic	instrumentation; methods
		Telemedicine
		Adolescent
		Adult
		Age Factors
		Aged
		Cross-Sectional Studies
		Female
		Humans
		Internet
		Internet Use	statistics & numerical data
		Male
		Self Efficacy
		Stress, Psychological	epidemiology; psychology
		Surveys and Questionnaires
		Young Adult
		Aged
		Cognitive Aging
		Exercise
		Exercise Therapy	methods
		Health Promotion	methods
		Humans
		Aged
		China	epidemiology
		Female
		Humans
		Machine Learning
		Male
		Middle Aged
		Postoperative Complications	epidemiology; etiology; diagnosis
		Retrospective Studies
		Risk Assessment	methods
		Surgical Procedures, Operative	adverse effects
		Aged
		Aged, 80 and over
		Digital Health
		Female
		Focus Groups
		Humans
		Male
		Middle Aged
		Mobile Applications
		Musculoskeletal Diseases	therapy
		Perception
		Qualitative Research
		Self-Management	methods
		Telemedicine
		Activities of Daily Living
		Cognitive Dysfunction	physiopathology; diagnosis
		Dementia	physiopathology; diagnosis
		Humans
		Motion Capture	methods
		Neurodegenerative Diseases	physiopathology
		Parkinson Disease	physiopathology
		Physical Functional Performance
		Adult
		Attitude of Health Personnel
		COVID-19	epidemiology
		Cross-Sectional Studies
		Female
		Germany
		Health Personnel	psychology
		Humans
		Male
		Middle Aged
		Nursing Homes
		Surveys and Questionnaires
		Telemedicine
		Aged
		Aged, 80 and over
		Aging	psychology
		Automobile Driving	psychology
		Female
		Humans
		Interviews as Topic
		Male
		Safety
		Aged
		Aged, 80 and over
		Cross-Sectional Studies
		Female
		Health Literacy
		Humans
		Independent Living
		Male
		Republic of Korea
		Surveys and Questionnaires
		Telemedicine	statistics & numerical data
		Aged
		Aged, 80 and over
		Case-Control Studies
		Cognitive Dysfunction	diagnosis; physiopathology
		Female
		Humans
		Machine Learning
		Male
		Middle Aged
		Neuropsychological Tests
		Speech Acoustics
		Voice	physiology
		Aged
		Aged, 80 and over
		Australasian People
		Australia	epidemiology
		COVID-19	epidemiology
		Cohort Studies
		Cross-Sectional Studies
		Female
		Health Services Accessibility
		Humans
		Male
		Pandemics
		Patient Acceptance of Health Care	statistics & numerical data
		Sociodemographic Factors
		Socioeconomic Factors
		Telemedicine	statistics & numerical data
		Activities of Daily Living	psychology
		Aged
		Aged, 80 and over
		Attention
		Caregivers	psychology
		Computers, Handheld
		Dementia	psychology; therapy
		Female
		Home Care Services
		Humans
		Male
		Middle Aged
		Mobile Applications
		Self-Help Devices
		Artificial Intelligence	trends
		Attitude of Health Personnel
		Health Personnel
		Humans
		Long-Term Care	methods
		Nursing Homes
		Robotics
		Aged
		Aged, 80 and over
		Digital Health
		Female
		General Practice
		Humans
		Interviews as Topic
		Male
		Netherlands
		Physician-Patient Relations
		Primary Health Care
		Qualitative Research
		Telemedicine
		Adaptation, Psychological
		Aged
		Aged, 80 and over
		Chronic Pain	psychology; therapy
		Female
		Humans
		Italy
		Male
		Pain Management	methods
		Qualitative Research
		Self-Management	psychology; methods
		Surveys and Questionnaires
		Telemedicine
		Accelerometry	instrumentation; methods
		Accidental Falls	prevention & control
		Aged
		Aged, 80 and over
		Cohort Studies
		Emergency Service, Hospital
		Feasibility Studies
		Female
		Humans
		Male
		Middle Aged
		Mobile Applications
		Patient Discharge
		Prospective Studies
		Smartphone
		Aged
		Aged, 80 and over
		Caregivers
		Exercise	physiology
		Exercise Therapy	methods
		Feasibility Studies
		Female
		Focus Groups
		Humans
		Independent Living
		Male
		Pilot Projects
		Social Participation
		Aged
		Cross-Sectional Studies
		Dementia	rehabilitation; therapy
		Female
		Humans
		Independent Living
		Male
		Self-Help Devices
		Surveys and Questionnaires
		Aged
		Diabetes Mellitus, Type 2	therapy
		Exercise	physiology
		Exercise Therapy	methods
		Feasibility Studies
		Female
		Humans
		Male
		Middle Aged
		Obesity	therapy; diet therapy
		Aged
		Aged, 80 and over
		Cognitive Dysfunction	psychology; therapy
		Cognitive Training
		Deep Learning
		Female
		Humans
		Male
		Patient Compliance	psychology
		Quality of Life	psychology
		Aged
		Aged, 80 and over
		Cognitive Dysfunction	diagnosis; psychology
		Female
		Humans
		Male
		Neuropsychological Tests
		Psycholinguistics
		Assisted Living Facilities
		Attitude of Health Personnel
		Humans
		Nursing Staff	psychology
		Robotics
		Aged
		Aged, 80 and over
		Cross-Sectional Studies
		Female
		Geriatric Assessment
		Humans
		Male
		Malnutrition	epidemiology
		Middle Aged
		Nutrition Assessment
		Nutritional Status
		Prevalence
		Risk Factors
		Saudi Arabia	epidemiology
		Sex Factors
		Aged
		Aged, 80 and over
		Female
		Focus Groups
		Geriatric Assessment	methods
		Germany
		Humans
		Male
		Malnutrition	prevention & control; diagnosis
		Mobility Limitation
		Nutritional Status
		Activities of Daily Living
		Aged
		Aged, 80 and over
		East Asian People
		Educational Status
		Female
		Functional Status
		Geriatric Assessment	methods
		Humans
		Independent Living
		Internet Use
		Japan	epidemiology
		Longitudinal Studies
		Male
		Adult
		Caregivers	psychology
		Case Management	organization & administration
		Case Managers
		Dementia	therapy
		Female
		Humans
		Male
		Middle Aged
		Mobile Applications
		Taiwan
		Aged
		Aged, 80 and over
		Alzheimer Disease	diagnosis
		Dementia	diagnosis
		Electronic Health Records
		Feasibility Studies
		Female
		Humans
		Male
		Severity of Illness Index
		Aged
		Aged, 80 and over
		Delirium	therapy; psychology; prevention & control
		Dementia	therapy; psychology
		Female
		Hospitalization
		Humans
		Male
		Narration
		Patient-Centered Care
		Qualitative Research
		Stakeholder Participation
		Aged
		Australia
		Female
		Humans
		Male
		Middle Aged
		Osteoarthritis, Hip	rehabilitation; therapy
		Osteoarthritis, Knee	rehabilitation; therapy; physiopathology
		Surveys and Questionnaires
		Tai Ji	methods
		Adult
		Aged
		Aged, 80 and over
		Female
		Home Care Services
		Humans
		Interviews as Topic
		Male
		Medication Adherence	psychology
		Middle Aged
		Norway
		Qualitative Research
		Self-Management	methods; psychology
		Adaptation, Psychological
		Aged
		Aged, 80 and over
		Caregivers	psychology; education
		China
		Dementia	nursing; therapy; psychology
		Female
		Humans
		Internet
		Internet-Based Intervention
		Male
		Middle Aged
		Surveys and Questionnaires
		Aged
		Algorithms
		China	epidemiology
		East Asian People
		Female
		Humans
		Longitudinal Studies
		Machine Learning
		Male
		Middle Aged
		Prevalence
		Risk Assessment	methods
		Risk Factors
		Vision Disorders	epidemiology; diagnosis
		Aged
		Aged, 80 and over
		Caregivers	psychology
		Cross-Sectional Studies
		Female
		Humans
		Italy
		Loneliness	psychology
		Male
		Middle Aged
		Pilot Projects
		Socialization
		Stress, Psychological	psychology
		Surveys and Questionnaires
		Time Factors
		Aged
		Aged, 80 and over
		COVID-19	epidemiology
		Chronic Disease	epidemiology
		Comorbidity
		Cross-Sectional Studies
		Female
		Humans
		Male
		Middle Aged
		Retrospective Studies
		Substance-Related Disorders	epidemiology
		United States	epidemiology
		Adult
		Aged
		Aged, 80 and over
		Assessment of Medication Adherence
		Cardiovascular Diseases	drug therapy
		Cohort Studies
		Drug Prescriptions	statistics & numerical data
		Drugs, Generic	therapeutic use
		Female
		Hospitalization	statistics & numerical data
		Humans
		Male
		Middle Aged
		Physician-Patient Relations
		Practice Patterns, Physicians'	statistics & numerical data
		Retrospective Studies
		Severity of Illness Index
		Aged
		Deep Brain Stimulation	methods
		Female
		Humans
		Internet
		Male
		Middle Aged
		Parkinson Disease	therapy; psychology
		Surveys and Questionnaires
		China
		Cognitive Dysfunction	psychology
		Humans
		Mobile Applications	classification; statistics & numerical data
		Narration
		Aged
		Aged, 80 and over
		Artificial Intelligence
		Caregivers	psychology
		Female
		Humans
		Independent Living
		Internet of Things
		Male
		Middle Aged
		Quality of Life
		Surveys and Questionnaires
		Aged
		Aged, 80 and over
		Cohort Studies
		Exercise
		Female
		Humans
		Male
		Patient Compliance	statistics & numerical data
		Pilot Projects
		Wearable Electronic Devices
		Aged
		Aged, 80 and over
		Electronic Health Records	statistics & numerical data
		Female
		Frail Elderly	statistics & numerical data
		Frailty	diagnosis; epidemiology
		Geriatric Assessment	methods
		Hospitalization	statistics & numerical data
		Humans
		Inpatients	statistics & numerical data
		Male
		Patient Admission	statistics & numerical data
		Patient Discharge	statistics & numerical data
		Registries
		Retrospective Studies
		Aged
		Aged, 80 and over
		China
		Cross-Sectional Studies
		East Asian People
		Family	psychology
		Female
		Humans
		Latent Class Analysis
		Longitudinal Studies
		Male
		Middle Aged
		Quality of Life	psychology
		Aged
		Aged, 80 and over
		Female
		Humans
		Male
		Middle Aged
		Mobile Applications
		Motivation
		Personal Autonomy
		Qualitative Research
		Telemedicine
		Aged
		Aging
		Digital Health
		Digital Technology
		Environment Design
		Ergonomics
		Guidelines as Topic
		Humans
		Self-Help Devices
		Aged
		Aged, 80 and over
		California
		Cross-Sectional Studies
		Delivery of Health Care, Integrated	statistics & numerical data
		Electronic Health Records	statistics & numerical data
		Ethnicity	statistics & numerical data
		Female
		Humans
		Male
		Patient Portals	statistics & numerical data
		Racial Groups	statistics & numerical data
		Surveys and Questionnaires
		Activities of Daily Living	psychology
		Aged
		Aged, 80 and over
		Aging	psychology; physiology
		Female
		Focus Groups
		Humans
		Male
		Middle Aged
		Robotics	instrumentation
		Sedentary Behavior
		Self-Help Devices
		Socioeconomic Factors
		Aged
		Cross-Sectional Studies
		Female
		Foot	physiopathology
		Gait	physiology
		Gait Analysis	methods; instrumentation
		Humans
		Machine Learning
		Male
		Middle Aged
		Osteoarthritis, Knee	physiopathology
		Pressure
		Wearable Electronic Devices
		Adolescent
		Adult
		Age Factors
		Aged
		Female
		Humans
		Male
		Middle Aged
		Social Media	statistics & numerical data
		Surveys and Questionnaires
		United States
		Young Adult
		Adult
		Attitude of Health Personnel
		Female
		Humans
		Interviews as Topic
		Long-Term Care
		Male
		Middle Aged
		Nurses	psychology
		Nursing Assistants
		Nursing Homes	organization & administration
		Pilot Projects
		Quebec
		Remote Consultation
		Rural Health Services	organization & administration
		Rural Population
		Aged
		Aged, 80 and over
		Aortic Valve Stenosis	surgery
		Electronic Health Records
		Female
		Frailty	diagnosis
		Geriatric Assessment	methods
		Humans
		Male
		Patient Selection
		Risk Assessment
		Transcatheter Aortic Valve Replacement	methods
		Caregivers	psychology
		Dementia	nursing; therapy
		Humans
		Mobile Applications
		Telemedicine
		Aged
		Exercise Therapy	methods
		Female
		Humans
		Male
		Middle Aged
		Muscle, Skeletal	pathology; physiopathology; physiology
		Resistance Training	methods
		Sarcopenia	physiopathology
		Tai Ji	methods
		Aged
		Aged, 80 and over
		Canada
		Home Care Services
		Humans
		Independent Living
		Remote Sensing Technology	instrumentation; methods
		Aged
		Female
		HIV Infections	psychology; drug therapy; therapy
		Humans
		Interviews as Topic
		Male
		Middle Aged
		Ontario
		Qualitative Research
		Telemedicine
		Alzheimer Disease	psychology
		Caregivers	psychology
		Emotions
		Female
		Humans
		Internet
		Male
		Social Media
		Social Support
		Accidental Falls	prevention & control
		Aged
		Aged, 80 and over
		Data Analysis
		Female
		Geriatric Assessment	methods
		Germany	epidemiology
		Humans
		Male
		Mobile Applications
		Prognosis
		Reproducibility of Results
		Retrospective Studies
		Risk Assessment	methods
		Telemedicine
		Aged
		Aged, 80 and over
		Cognitive Dysfunction	psychology
		Female
		Humans
		Male
		Memory, Episodic
		Middle Aged
		Mobile Applications
		Qualitative Research
		Aged
		Aged, 80 and over
		Chronic Disease	psychology; therapy
		Female
		Humans
		Male
		Multiple Chronic Conditions	psychology; therapy; epidemiology
		Primary Health Care
		Quality of Life	psychology
		Telemedicine
		United States
		Aged
		Anxiety	therapy; psychology
		Anxiety Disorders	therapy; psychology
		Feasibility Studies
		Female
		Humans
		Male
		Middle Aged
		Patient Education as Topic	methods
		Pilot Projects
		Relaxation Therapy	methods
		Self-Management	methods; psychology
		Treatment Outcome
		Veterans	psychology
		Aged
		Cognition	physiology
		Cross-Sectional Studies
		Female
		Humans
		Internet
		Male
		Middle Aged
		Prospective Studies
		Social Interaction
		Social Participation
		Aged
		Aged, 80 and over
		Caregivers	psychology
		Cognition
		Computers, Handheld
		Dementia	psychology
		Exercise	psychology
		Female
		Germany
		Humans
		Male
		Middle Aged
		Needs Assessment
		Qualitative Research
		Adult
		California
		Caregivers	psychology
		Female
		Humans
		Male
		Middle Aged
		Qualitative Research
		Surveys and Questionnaires
		Aged
		Aged, 80 and over
		Caregivers	psychology
		Colorado
		Dementia	nursing; psychology
		Electronic Health Records
		Female
		Humans
		Male
		Maryland
		Middle Aged
		Qualitative Research
		Aged
		Aged, 80 and over
		Female
		Focus Groups
		Humans
		Loneliness	psychology
		Male
		Monitoring, Physiologic	instrumentation; methods
		Qualitative Research
		Textiles
		Wearable Electronic Devices
		Adult
		Advance Care Planning
		Aged
		Aged, 80 and over
		Caregivers	psychology
		Female
		Heart Failure	therapy
		Humans
		Internet
		Male
		Middle Aged
		Patient Participation	methods; psychology
		Adult
		Aged
		Artificial Intelligence	ethics
		Attitude of Health Personnel
		Decision Support Systems, Clinical
		Female
		Germany
		Humans
		Male
		Middle Aged
		Qualitative Research
		Alzheimer Disease	diagnosis; epidemiology; pathology
		Cognitive Dysfunction	epidemiology; diagnosis
		Disease Progression
		Humans
		Machine Learning
		Magnetic Resonance Imaging	methods
		Prevalence
		Activities of Daily Living	psychology
		Aged
		Alzheimer Disease	psychology; nursing
		Caregivers	psychology
		Dementia	nursing; psychology
		Female
		Friends	psychology
		Humans
		Male
		Periodicals as Topic
		Aged
		Aged, 80 and over
		Caregivers	psychology
		Dementia	nursing; therapy
		Female
		Humans
		Male
		Middle Aged
		Mobile Applications
		Pilot Projects
		Aged
		Aged, 80 and over
		Cohort Studies
		Female
		Humans
		Male
		Middle Aged
		Mobile Applications	statistics & numerical data
		Patient Reported Outcome Measures
		Self Report
		Smartphone	statistics & numerical data
		Surveys and Questionnaires
		Adult
		Aged
		Artificial Intelligence
		Caregivers	psychology
		Dementia	nursing; psychology
		Female
		Humans
		Male
		Middle Aged
		Surveys and Questionnaires
		Aged
		Alzheimer Disease	psychology; ethnology; nursing
		Artificial Intelligence
		Black or African American	psychology
		Caregivers	psychology
		Dementia	psychology
		Female
		Health Literacy
		Humans
		Male
		Middle Aged
		Mobile Applications
		Aged
		Aged, 80 and over
		Asian	psychology
		Cross-Sectional Studies
		Female
		Humans
		Information Technology
		Loneliness	psychology
		Male
		Middle Aged
		Poverty	psychology
		Surveys and Questionnaires
		United States	epidemiology
		Aged
		Dance Therapy	methods
		Exergaming
		Feasibility Studies
		Female
		Gait
		Healthy Aging	physiology; psychology
		Humans
		Male
		Parkinson Disease	physiopathology; psychology; rehabilitation
		Physical Functional Performance
		Pilot Projects
		Postural Balance
		Quality of Life
		Robotics	methods
		Social Interaction
		Treatment Outcome
		Adult
		Aged
		Feasibility Studies
		Feedback, Sensory	physiology
		Female
		Humans
		Male
		Middle Aged
		Pilot Projects
		Posture	physiology
		Smartphone
		Stroke	complications; physiopathology
		Stroke Rehabilitation	methods; instrumentation
		Torso	physiopathology
		Wearable Electronic Devices
		Aging	physiology
		Exercise	physiology
		Humans
		Telomere	physiology
		Telomere Homeostasis	physiology
		Aged
		Biomarkers	blood
		China
		Coronary Artery Disease	blood; diagnosis
		Cross-Sectional Studies
		East Asian People
		Female
		Humans
		Male
		Middle Aged
		Nomograms
		ROC Curve
		Sirtuins	blood
		Aged
		Aged, 80 and over
		Exercise	psychology
		Feasibility Studies
		Female
		Health Promotion	methods
		Healthy Lifestyle
		Humans
		Independent Living
		Male
		Mobile Applications
		Telemedicine
		Aged
		Aged, 80 and over
		Attitude of Health Personnel
		Communication
		Cross-Sectional Studies
		Electronic Health Records	statistics & numerical data
		Female
		Health Personnel	psychology
		Humans
		Male
		Patient Discharge	statistics & numerical data
		Patient Satisfaction	statistics & numerical data
		Surveys and Questionnaires
		Caregivers	psychology
		Dementia	psychology; nursing
		Humans
		Nursing Homes
		Stakeholder Participation	psychology
		Aged
		Aged, 80 and over
		Cognition	physiology
		Cognitive Dysfunction	diagnosis
		Female
		Humans
		Male
		Middle Aged
		Mobile Applications	statistics & numerical data
		Neuropsychological Tests
		Aged
		Aged, 80 and over
		Caregivers	psychology
		Dementia	psychology; therapy
		Feasibility Studies
		Female
		Horticultural Therapy	methods
		Humans
		Male
		Middle Aged
		Pilot Projects
		Quality of Life
		Aged
		Aged, 80 and over
		Aging	psychology
		Cross-Sectional Studies
		Female
		Humans
		Male
		Middle Aged
		Quality of Life	psychology
		Self-Help Devices	psychology
		Social Support
		Surveys and Questionnaires
		Accidental Falls	statistics & numerical data
		Aged
		Aged, 80 and over
		Delirium	epidemiology
		Female
		Hospitalization	statistics & numerical data
		Humans
		Japan	epidemiology
		Length of Stay	statistics & numerical data
		Male
		Patient Discharge	statistics & numerical data
		Pressure Ulcer	epidemiology
		Retrospective Studies
		Urinary Incontinence	epidemiology
		Aged
		Aged, 80 and over
		Emergency Service, Hospital	statistics & numerical data
		Female
		Hospital Mortality
		Humans
		Longitudinal Studies
		Male
		Patient Discharge	statistics & numerical data
		Patient Readmission	statistics & numerical data
		Aged
		Aged, 80 and over
		Dementia	psychology
		Disclosure
		Female
		Humans
		Male
		Middle Aged
		Mobile Applications
		Qualitative Research
		Aged
		Aged, 80 and over
		Attitude to Computers
		Chronic Disease	therapy
		Female
		Health Literacy
		Home Care Services
		Humans
		Male
		Norway
		Surveys and Questionnaires
		Telemedicine
		Advance Care Planning
		Aged
		Aged, 80 and over
		Caregivers	psychology
		Dementia	psychology; therapy
		Female
		Humans
		Internet
		Male
		Middle Aged
		Adult
		Aged
		Elder Abuse	prevention & control
		Feasibility Studies
		Female
		Geriatrics	education
		Health Personnel	education
		Humans
		Male
		Pilot Projects
		Surveys and Questionnaires
		Virtual Reality
		Aged
		Aged, 80 and over
		Artificial Intelligence
		Biomedical Technology
		Female
		Humans
		Male
		Middle Aged
		Patient Acceptance of Health Care	psychology; statistics & numerical data
		Qualitative Research
		Adult
		COVID-19	epidemiology
		Electronic Health Records	organization & administration; standards
		Humans
		SARS-CoV-2
		Social Work	organization & administration
		United Kingdom
		Aged
		Aged, 80 and over
		Caregivers	psychology
		Female
		Humans
		Interviews as Topic
		Male
		Mental Disorders	psychology; therapy
		Middle Aged
		Proxy	psychology
		Qualitative Research
		Aged
		Aged, 80 and over
		Dementia	diagnosis
		Disease Progression
		Electronic Health Records
		Female
		Humans
		Male
		Memory Disorders	diagnosis; drug therapy
		Natural Language Processing
		Practice Patterns, Physicians'
		Retrospective Studies
		Activities of Daily Living
		Aged
		Aged, 80 and over
		Cognition
		Cognitive Dysfunction	diagnosis
		Dementia	diagnosis; psychology
		Female
		Humans
		Male
		Middle Aged
		Neuropsychological Tests
		Retrospective Studies
		Severity of Illness Index
		Aged
		Atherosclerosis	complications; epidemiology
		Biological Specimen Banks
		Dementia	epidemiology; etiology; diagnosis
		Female
		Humans
		Machine Learning
		Male
		Middle Aged
		Prognosis
		Risk Assessment	methods
		Risk Factors
		UK Biobank
		United Kingdom	epidemiology
		Accidental Falls	prevention & control
		Aged
		Aged, 80 and over
		Exercise Therapy	methods
		Female
		Humans
		Male
		Muscle Strength	physiology
		Postural Balance	physiology
		Aged
		Aged, 80 and over
		Female
		Humans
		Learning	physiology
		Longitudinal Studies
		Male
		Motor Skills	physiology
		Retention, Psychology
		Transfer, Psychology
		Video Games	psychology
		Virtual Reality
		Aged
		Aged, 80 and over
		Depression	diagnosis; psychology
		Exercise
		Feasibility Studies
		Female
		Humans
		Machine Learning
		Male
		Quality of Life
		Wearable Electronic Devices
		Advance Care Planning	organization & administration
		Aged
		Female
		Humans
		Internet
		Male
		Middle Aged
		Program Evaluation
		Qualitative Research
		Telemedicine
		Aged
		Aged, 80 and over
		Female
		Food Preferences	psychology
		Homes for the Aged
		Humans
		Male
		Malnutrition	diagnosis
		Nursing Homes
		Nutrition Assessment
		Scotland
		Aged, 80 and over
		Consensus
		Delphi Technique
		Depression	diagnosis; epidemiology; psychology
		Female
		Humans
		Male
		Mass Screening	methods
		Surveys and Questionnaires
		Aged
		Aged, 80 and over
		Cross-Sectional Studies
		Female
		Humans
		Male
		Middle Aged
		Mobile Applications
		Patient Acceptance of Health Care	psychology
		Psychometrics
		Reproducibility of Results
		Southeast Asian People
		Surveys and Questionnaires
		Telemedicine
		Thailand
		Aged
		Aged, 80 and over
		Artificial Intelligence
		Female
		Humans
		Internet
		Male
		Middle Aged
		Personal Autonomy
		Privacy
		Quality of Life
		Singapore
		Surveys and Questionnaires
		Wearable Electronic Devices	statistics & numerical data; psychology
		Aged
		Aged, 80 and over
		Caregivers
		Female
		Home Care Services
		Humans
		Independent Living
		Male
		Monitoring, Physiologic	methods
		Nova Scotia
		Ontario
		Remote Sensing Technology	methods
		Aged
		Aged, 80 and over
		Cross-Sectional Studies
		Deep Learning
		Dementia	complications; diagnostic imaging
		Female
		Humans
		Magnetic Resonance Imaging	methods
		Male
		Masseter Muscle	diagnostic imaging; pathology
		Middle Aged
		Sarcopenia	diagnostic imaging; diagnosis
		Tongue	diagnostic imaging
		Activities of Daily Living	psychology
		Aged
		Aged, 80 and over
		Cognition	physiology
		Cognitive Dysfunction	psychology
		Cross-Sectional Studies
		Female
		Humans
		Male
		United States
[truncated: 483 more rows]

## Sheet: keywordplus
A1	A2	A3	A4	A5	A6	A7	A8	A9	A10	A11	A12	A13
LONG-TERM-CARE	MENTAL-HEALTH	SOCIAL-ISOLATION	PSYCHOLOGICAL IMPACT	GENERAL-POPULATION	PHYSICAL-ACTIVITY	LONELINESS	ANXIETY	PEOPLE	EXPERIENCES
SOCIAL-ISOLATION	LONELINESS	PEOPLE	IMPACT
PRIMARY-CARE	TELEMEDICINE	TECHNOLOGY
CARE	MANAGEMENT
AGING IN-PLACE	ACCEPTANCE MODEL	INFORMATION-TECHNOLOGY	UNIFIED THEORY	COMPUTER USE	HEALTH	HOME	DEPRESSION	CARE	ACCEPTABILITY
PEOPLE	CARE	ETHICS	TECHNOLOGIES	PRIVACY
CARE	PREVENTION	INTERVENTION	DEPRESSION	EFFICACY
AGING IN-PLACE	MOBILE HEALTH	HEART-FAILURE	CARDIOVASCULAR-DISEASE	TELEHEALTH TECHNOLOGY	CLINICAL MANAGEMENT	HOME TELEHEALTH	INTERVENTION	PERSPECTIVES	ACCEPTANCE
WEB-BASED PROGRAM	FAMILY CAREGIVERS	OLDER-PEOPLE	SUPPORT	DEMENTIA	CARERS	INTERVENTIONS	EXPERIENCES	SERVICES
ASSISTIVE TECHNOLOGY	LIVING TECHNOLOGIES	OLDER-ADULTS	PEOPLE	CAREGIVERS	INTERVENTIONS
SELF-MANAGEMENT	SMARTPHONE APPS	HEALTH	ADOPTION	USABILITY	FRAMEWORK	QUALITY	PEOPLE
RISK-FACTORS	LONELINESS	TECHNOLOGY	EDUCATION	FACEBOOK	LIFE	CONNECTEDNESS	INFORMATION	PERCEPTIONS	NETWORKING
SOCIAL-ISOLATION	COGNITIVE FUNCTION	PHYSICAL-ACTIVITY	RISK-FACTORS	LONELINESS	INTERVENTION	RESILIENCE
PRESSURE ULCER PREVENTION	LONG-TERM-CARE	HOSPITALIZATION	DOCUMENTATION	PROGRAM	RISK
INFORMAL CAREGIVERS	FAMILY CAREGIVERS	UNITED-STATES	PEOPLE	HEALTH	FEASIBILITY	DEMENTIA	BURDEN	TECHNOLOGY	PREVALENCE
ADULTS	INTERVENTIONS	PERCEPTIONS	EXPERIENCES	BARRIERS	ROBOTS
AGED GREATER-THAN-OR-EQUAL-TO-65 YEARS	FALL INJURIES	UNITED-STATES	RISK-FACTORS	HOME	LIFE
QUALITATIVE RESEARCH	LIVED EXPERIENCE	CARE	ALZHEIMERS	HEALTH	AGE
ACCEPTANCE MODEL	USER ACCEPTANCE	LIFE-COURSE	DETERMINANTS
TECHNOLOGY ACCEPTANCE MODEL	APPS
OLDER-ADULTS	ALZHEIMERS-DISEASE	INTERVENTION	DIAGNOSIS	IMPACT	MOCA
PHYSICAL-ACTIVITY	UNITED-STATES	COMMUNITY	PREVALENCE	IMPACT	ENHANCEFITNESS	INTERVENTION	BARRIERS	DISEASE	HEALTH
TECHNOLOGY	HEALTH
YOUNG-OLD	CARE	TELEHEALTH	INTERVENTIONS	INFORMATION	REHABILITATION	ASSOCIATION	EFFICACY	PROGRAM	DIVIDE
NEUROPSYCHIATRIC INVENTORY	OLDER-PEOPLE	QUESTIONNAIRE	SYMPTOMS	SCALE
FAMILY	INFORMATION
PERCEPTIONS	HEALTH	TECHNOLOGY	PEOPLE
HEALTH	TECHNOLOGY	PEOPLE	INTERVENTION	INFORMATION	COMMUNITY	AGE
SMART HOME TECHNOLOGIES	AGING IN-PLACE	INFORMATION-TECHNOLOGY	USER ACCEPTANCE	PEOPLE	PERCEPTIONS	CARE	INDEPENDENCE	PERSPECTIVE	COMMUNITY
FAMILY CAREGIVERS	PHYSICAL HEALTH	MENTAL-HEALTH	INTERVENTIONS	STRESS	PREVALENCE	STRATEGIES	CARERS	BURDEN
VIRTUAL-REALITY	AUGMENTED REALITY	EXERCISE PROGRAMS	POSTURAL BALANCE	IMPROVES BALANCE	DYNAMIC BALANCE	RISK-FACTORS	PEOPLE	GAMES	ADHERENCE
TEST-RETEST RELIABILITY	INITIAL VALIDATION	SCREENING TOOL	LIFE-SPAN	INTERNET	MEMORY	PERFORMANCE	VALIDITY	BATTERY	SAMPLE
QUALITY-OF-LIFE	ALZHEIMERS-DISEASE PATIENTS	HEARING-AIDS	DEMENTIA	PEOPLE	HEALTH	MILD	EXPERIENCES	CARE	TELEMEDICINE
AGING IN-PLACE	ACTIVITY RECOGNITION	SENSOR DATA
NURSING-HOME RESIDENTS	OLDER-ADULTS	RISK-FACTORS	FRACTURES	MODEL
OLDER-ADULTS	HEALTH-CARE	TELEMEDICINE	TELEPSYCHIATRY	TELEDENTISTRY	TELECARE	TECHNOLOGY	BENEFITS	BEHAVIOR	ADOPTION
CANCER-PATIENTS	VIRTUAL-REALITY	TECHNOLOGY	END	COVID-19	PATIENT	LIFE	TELEMEDICINE	MEDICINE	ASSOCIATION
MONITORING-SYSTEM	TECHNOLOGIES	HEALTH	RECOGNITION	FRAMEWORK	HOME	PEOPLE	RADAR
VISUAL ANALOG SCALES	PAIN INTENSITY	FATIGUE	RELIABILITY	VALIDITY	MANAGEMENT	QUESTIONS	HIP
ALZHEIMERS-DISEASE	PERFORMANCE	DEMENTIA
NURSING-HOMES	LONELINESS	HEALTH	PERCEPTIONS	RESIDENTS
AGING IN-PLACE	ASSISTIVE TECHNOLOGY	EVERYDAY CARE	OF-LIFE	PEOPLE	FAMILY	SURVEILLANCE	ETHICS	TELECARE	QUALITY
SELF-MANAGEMENT	SOCIAL SUPPORT	CONTENT VALIDITY	PREVENTION	TOOL
SERVICES	CARE
HEALTH	TECHNOLOGY
METHODS APPRAISAL TOOL	GERIATRIC ASSESSMENT	MIXED METHODS	SEARCH STRATEGIES	PATIENT PORTALS	HEALTH OUTCOMES	INTERVENTIONS	TELEMEDICINE	FEASIBILITY	RELIABILITY
INFORMATION-TECHNOLOGY	UNIFIED THEORY	ADOPTION	UTAUT
BONE-MINERAL DENSITY	DIABETES-MELLITUS	CORTICAL BONE	DEMENTIA	AGE	DISEASE	WOMEN	MEN	ASSOCIATION	PREVALENCE
ASSISTED THERAPY	CARE	ENGAGEMENT	RESIDENTS	SEAL
HEALTH INFORMATION-TECHNOLOGY	SELF-EFFICACY	OLDER-ADULTS	BARRIERS	INTERNET
OBSTRUCTIVE PULMONARY-DISEASE	STRUCTURED TELEPHONE SUPPORT	RANDOMIZED CONTROLLED-TRIALS	MILD COGNITIVE IMPAIRMENT	CHRONIC HEART-FAILURE	SMART HOMES	PHYSICAL-ACTIVITY	TECHNOLOGIES	CARE	TELEMEDICINE
MOBILE HEALTH	TECHNOLOGY	USABILITY	FRAMEWORK
SOCIAL-INTERACTION	PARTICIPATION
DEMENTIA	IMPACT
SUPPORT NEEDS	CARE
NURSING-HOME RESIDENTS	QUALITY-OF-LIFE	OLDER-ADULTS	SOCIAL ROBOTS	COMPANION ROBOT	ELDERLY CARE	AGED CARE	THERAPY	DEMENTIA	PEOPLE
OLDER-ADULTS	TELEHEALTH
INTERNET	INFORMATION	TECHNOLOGY	MANAGEMENT	FRAMEWORK	CARERS
ALZHEIMERS ASSOCIATION WORKGROUPS	INTRAINDIVIDUAL VARIABILITY	DIAGNOSTIC GUIDELINES	NATIONAL INSTITUTE	PERFORMANCE VARIABILITY	ACTION IMPAIRMENT	AFRICAN-AMERICAN	GAIT DYSFUNCTION	CLINICAL-TRIALS	EVERYDAY ACTION
FAMILY CAREGIVERS	CARE	INTERVENTIONS	DEPRESSION
HEALTH-CARE	TECHNOLOGIES	INFORMATION	PERCEPTIONS	INJURIES	DESIGN	FEAR
COGNITIVE-BEHAVIORAL THERAPY	LATE-LIFE	ANXIETY
INTERVENTIONS
HEALTH	VISUALIZATIONS	PERCEPTIONS	PROVIDERS
MULTIDIMENSIONAL SCALE	INFORMAL CARERS	OLDER-ADULTS	VALIDATION	INTERNET	NETWORK	HEALTH	COMPETENCE	ALZHEIMERS	SENSE
TECHNOLOGY	ACCEPTANCE	EDUCATION	BARRIERS	BURDEN	CARE
MAJOR DEPRESSION	UNITED-STATES	YOUNG-ADULTS	HEALTH	PAIN	ANXIETY	LONELINESS	PREVALENCE	PREDICTORS
ASSESSMENT TOOLS	OLDER-PEOPLE	COMMUNITY	MULTIFACTORIAL	PREVENTION	ADULTS
DEMENTIA	YOUTUBE	INFORMATION
QUALITY-OF-LIFE	HOME TELEHEALTH	CARE	TELECARE	PERCEPTIONS	TECHNOLOGY	ACCEPTANCE	SUPPORT	PEOPLE
ALZHEIMERS-DISEASE	BARRIERS	SERVICES	MODEL	WORK
NOTTINGHAM HEALTH PROFILE	VALIDATION	PHYSICIANS	RESIDENTS	DESIGN	SAMPLE	MODEL	WANT
DISABILITY	PLACE
AGING IN-PLACE	SUPPORTIVE SERVICES MODEL	NORC PROGRAMS	OLDER-ADULTS	INITIATIVES	SUSTAINABILITY	INVOLVEMENT	CHALLENGES	RESIDENTS	IMPLEMENTATION
RANDOMIZED CONTROLLED-TRIAL	IMPROVING CARE TRANSITIONS	OBSTRUCTIVE PULMONARY-DISEASE	PATIENTS AFTER-DISCHARGE	QUALITY-OF-LIFE	OLDER-ADULTS	FOLLOW-UP	HEART-FAILURE	SELF-MANAGEMENT	ELECTRONIC DISCHARGE
SELF-MANAGEMENT EDUCATION	IMPAIRED FASTING GLUCOSE	QUALITY-OF-CARE	ETHNIC-DIFFERENCES	GLYCEMIC CONTROL	ASIAN-AMERICANS	PREVALENCE	ADULTS	POSITION	SUPPORT
PROTECTION MOTIVATION THEORY	TECHNOLOGY ACCEPTANCE MODEL	USER ACCEPTANCE	INFORMATION-TECHNOLOGY	PERCEIVED USEFULNESS	INTENTION	MHEALTH	PERSPECTIVE	EASE
AGING IN-PLACE	ACCEPTANCE MODEL	OLDER-ADULTS	ASSISTIVE TECHNOLOGY	DEMENTIA	PEOPLE	INTERVENTIONS	BENEFITS	MOBILE
ALZHEIMERS-DISEASE	PSYCHOLOGICAL SYMPTOMS	OLDER-PEOPLE	NURSING-HOME	INFORMATION	PROGRAM	ADULTS	NEEDS
STIGMA	ASSOCIATION	KNOWLEDGE
SOCIAL ROBOTS	OLDER-ADULTS	ATTITUDES	WORKERS	PARO	ACCEPTANCE
PHYSICAL-ACTIVITY	WALKING	AGE
BEHAVIORAL COGNITIONS	INTENTIONS	PERSPECTIVE	STRESS	LIFE
SELF-EFFICACY	FAMILY CARERS	SUPPORT	HEALTH	ONLINE	SYMPTOMS	BURDEN	LIFE
HEALTH	MANAGEMENT	ADULTS	PHYSICIANS	ONTARIO
SOCIALLY ASSISTIVE ROBOTS	ELDERLY CARE	OLDER-ADULTS
TECHNOLOGY	PEOPLE
TECHNOLOGY	PERCEPTIONS	CARE
SEX-DIFFERENCES	LIFE SATISFACTION	COGNITIVE PERFORMANCE	PHYSICAL-ACTIVITY	EXECUTIVE CONTROL	DEPRESSION	DISORDER
INSTRUMENTAL ACTIVITIES	DEPRESSIVE SYMPTOMS	COGNITIVE FRAILTY	ELDERLY-PATIENTS	HEALTH	ASSOCIATION	RISK	DISTURBANCE	QUALITY	STROKE
GAIT VARIABILITY	STABILITY	QUALITY	PREDICT	WALKING	ADULTS
QUALITY-OF-LIFE	FAMILY CAREGIVERS	BURDEN INTERVIEW	INSTRUMENTAL ACTIVITIES	ALZHEIMERS-DISEASE	PHYSICAL HEALTH	DEPRESSION	STRESS	VALIDITY	SUPPORT
E-HEALTH LITERACY	PROFICIENCY	GENDER
STRESS PROCESS	PREVALENCE	PREDICTORS	MANAGEMENT	INTERVIEW	SCIENCE	HEALTH	IMPACT	AD8
EXPERIENCES
LIFE-STYLE FACTORS	DEMENTIA PREVENTION	OLDER-ADULTS	HEALTH	MODEL	INTERVENTION	RETIREMENT	ACCESS	COST
SELF-HELP	METAANALYSIS	REHABILITATION	BEHAVIOR	EHEALTH	DROPOUT	HEALTH	GOALS	ACT
MILD COGNITIVE IMPAIRMENT	OLDER-ADULTS	ASSISTIVE TECHNOLOGY	ALZHEIMERS-DISEASE	ACCEPTANCE MODEL	USER ACCEPTANCE	INFORMATION	SUPPORT
DEPRESSION	CARE
MENTAL-HEALTH	LIFE-COURSE	SCALE	AGE	EPIDEMIOLOGY	ACHIEVEMENT	DEPRESSION	GUIDELINES	MORTALITY	DISTRESS
COVID-19	DISTANCE	SUPPORT
USER-CENTERED DESIGN	HEALTH	IMPLEMENTATION	PERSPECTIVES	TECHNOLOGY	LITERACY	SUPPORT	EASE
PHYSICAL-ACTIVITY	HEALTH-BENEFITS	FEASIBILITY	SEDENTARY	ADHERENCE	BARRIERS	FALLS	LIFE
MANAGEMENT
QUALITY-OF-LIFE	FAMILY CAREGIVERS	PHYSICAL HEALTH	DISEASE	STRESS	IMPACT	SLEEP
DEMENTIA
DEMENTIA
BODY-MASS INDEX	WAIST CIRCUMFERENCE	CARDIORESPIRATORY FITNESS	IDENTIFYING BIOMARKERS	CARDIOVASCULAR RISK	PHYSICAL-FITNESS	MORTALITY	MEN	PREDICTOR	SELECTION
GLOBAL POSITIONING SYSTEM	OF-HOME MOBILITY	MISSING INCIDENTS	SPATIAL DISORIENTATION	DEMENTIA	PEOPLE	COMMUNITY	LOST	IMPACT	LIFE
TECHNOLOGY	CARE	SYSTEM
ACTIVATED RECORDER EAR	ALZHEIMERS-DISEASE	CROSS-VALIDATION	EXECUTIVE FUNCTIONS	DEMENTIA	COMPLEXITY	GUIDELINES	DECLINE
HEALTH	CARE	IMPLEMENTATION	TECHNOLOGY	COMMUNITY	INTERNET
FAMILY CAREGIVERS	SUPPORTIVE INTERVENTIONS	DEMENTIA CAREGIVERS	PROGRAM	HEALTH	PEOPLE
HEALTH-CARE	INNOVATIONS	IMPROVEMENT	MULTIMEDIA	COMMUNITY	PROGRAM	SUPPORT
UNITED-STATES	HEALTH	ADOPTION	TRENDS
MENTAL-STATE-EXAMINATION	DEMENTIA
OLDER-ADULTS	ENGAGEMENT	COMMUNITY	DEMENTIA	STRATEGIES
HEALTH INFORMATION	INTERNET	ONLINE	SEEKING	ADULTS	MEDIA
NIH TOOLBOX	BATTERY
WEIGHT-LOSS	CARDIOVASCULAR-DISEASE	ILLNESS	HYPERTENSION	MANAGEMENT	SEVERITY	ADULTS	SIGNS
CARE	EVISITS	SELF	ADOPTION	DESIGN	IMPACT
PSYCHOLOGICAL SYMPTOMS	NEUROPSYCHIATRIC SYMPTOMS	MUSIC-THERAPY	PREVALENCE	RESPONSES	BEHAVIOR	PEOPLE	SCALE	CARE
WORTH LIVING IKIGAI	SELF-RATED HEALTH	QUALITY-OF-LIFE	FUNCTIONAL DISABILITY	PERSONALITY	LEISURE	MORTALITY	PURPOSE	SATISFACTION	PURSUIT
ANXIETY	CARE	VALIDITY	PROGRAM	TRIAL
SELF-RATED HEALTH	SEDENTARY BEHAVIOR	SOCIAL-ISOLATION	ADULTS	FRAILTY	FEAR	PERFORMANCE	LONELINESS	STATEMENT	STRENGTH
ALZHEIMERS-DISEASE	STIGMA	PEOPLE	TWEETS
ALZHEIMERS-DISEASE	CONCEPTUAL-MODEL	DEPRESSION	AGITATION	VERSION	CARE
NUMBER	SENSE
TECHNOLOGY
MILD COGNITIVE IMPAIRMENT	DWELLING OLDER-ADULTS	ENHANCE SOCIAL CONNECTEDNESS	QUALITY-OF-LIFE	ASSISTIVE TECHNOLOGY	ELDERLY-PEOPLE	SMART HOMES	MONITORING TECHNOLOGIES	HEALTH TECHNOLOGIES	CARE
CITIZEN SCIENCE	HEALTH	TECHNOLOGIES
INTERGENERATIONAL PROGRAMS	MENTAL-HEALTH	TECHNOLOGY	SCALE	LONELINESS	TRENDS
ALZHEIMERS-DISEASE	FACIAL EXPRESSION	RELIABILITY	TOUCH	CARE	INTERVENTION	VALIDATION	VALIDITY	THERAPY	BURDEN
INFORMATION-TECHNOLOGY	USER ACCEPTANCE
RESIDENTS	RECALL	IMPACT
COMPREHENSIVE GERIATRIC ASSESSMENT	QUALITATIVE CONTENT-ANALYSIS	FUNCTIONAL DECLINE	ELDERLY-PATIENTS	HEALTH	IMPLEMENTATION	TECHNOLOGY	PREDICTION	MORTALITY	BARRIERS
INVOLVEMENT	EXPERIENCES	KNOWLEDGE	SERVICES	QUALITY	STAFF
NURSING-HOME RESIDENTS	EXPERIENCES	LONELINESS	COVID-19	SIZE
POPULATION	HEALTH
PHYSICAL-ACTIVITY	HEALTHY	AGEISM	PEOPLE	CARE	PERSPECTIVES	RETENTION	ATTITUDES	LANGUAGE	SYSTEM
FAMILY CAREGIVERS	STRESS REDUCTION	CONTROLLED-TRIAL	MEDITATION
QUALITY-OF-LIFE	ECONOMIC-EVALUATION	HEALTH OUTCOMES	MOBILE APP	SELF-CARE	ACTIVATION	DISEASE	HOME
OLDER-ADULTS	SHARED ACCESS	BURDEN	TECHNOLOGY	PARTNERS
NURSING-HOME RESIDENTS	PROVISIONAL DIAGNOSTIC-CRITERIA	NEUROPSYCHIATRIC INVENTORY	CORNELL SCALE	ALZHEIMERS-DISEASE	SYMPTOMS	VALIDITY	LIFE	PSYCHOPATHOLOGY	INDIVIDUALS
HEART-RATE-VARIABILITY	CRITICAL ILLNESS	FUNCTIONAL RECOVERY	ILL PATIENTS	HEALTH	MORTALITY	SLEEP	ASSOCIATION	OUTCOMES	DISTURBANCES
ALZHEIMERS-DISEASE	ASSISTING INDIVIDUALS	COGNITIVE DECLINE	HEARING-LOSS	HEALTH-CARE	TECHNOLOGY	WORKERS	STRATEGIES	DEMENTIA	MODERATE
SELF-EFFICACY	FAMILY	TECHNOLOGY	PEOPLE
HEALTH
MILD COGNITIVE IMPAIRMENT	EVERYDAY TECHNOLOGY	BEHAVIORAL VARIANT	OLDER-ADULTS	ALZHEIMERS-DISEASE	DIAGNOSIS	LANGUAGE	CRITERIA
LONELINESS	BENEFITS	SCALE	LIFE
INSTRUMENTAL ACTIVITIES	TECHNOLOGY USE	SOCIAL-PARTICIPATION	SCALE GDS-15	COMMUNITY	ASSOCIATION	DEPRESSION	DECLINE	HEALTH	COMMUNICATION
ACCEPTANCE	TECHNOLOGY	TELEHEALTH	USABILITY	SF-36
MOBILE HEALTH	USER ACCEPTANCE	INFORMATION-TECHNOLOGY	SELF-MANAGEMENT	MHEALTH	MODEL
OLDER-ADULTS	PREVALENCE	PEOPLE	CARE	IMPAIRMENT	MOBILITY	STRENGTH	BALANCE	HEALTH	TESTS
ALZHEIMERS-DISEASE	AGING RESEARCH	DIAGNOSIS
AGED GREATER-THAN-OR-EQUAL-TO-65 YEARS	OLDER-ADULTS	BALANCE CONFIDENCE	EXPOSURE THERAPY	GAIT PERFORMANCE	VISUAL FEEDBACK	UNITED-STATES	RISK-FACTORS	FEAR	ANXIETY
TECHNOLOGIES	CARE
IMPAIRMENT	STABILITY	WALKING	FALLS	GAIT	RISK
CARE	TECHNOLOGY	SURVEILLANCE	DESIGN	INFORMATION	ETHICS
ALZHEIMERS-DISEASE	NEUROPSYCHIATRIC SYMPTOMS	NETWORK SIZE	DEMENTIA	RISK	DECLINE	PEOPLE	LONELINESS	FRAMEWORK
HEALTH-CARE	TECHNOLOGY	OUTCOMES	PEOPLE
PHYSICAL-ACTIVITY INTERVENTIONS	SEDENTARY BEHAVIOR	RELIABILITY	SLEEP
TAI-CHI	PHYSICAL-ACTIVITY	ALTERNATIVE MEDICINE	CLINICAL-TRIALS	EFFICACY	INTERVENTIONS	DISPARITIES	BARRIERS	FATIGUE	IMPACT
TECHNOLOGY	ACCEPTANCE	ADOPTION	USAGE
ARTIFICIAL-INTELLIGENCE	ATRIAL-FIBRILLATION	LIFETIME RISK	HEALTH	CHALLENGES	IMPLEMENTATION	SECURITY	SIZE
SELF-CARE	SOCIAL SUPPORT	OF-LIFE	MANAGEMENT	INTERVENTIONS
INTERVENTION	HEALTH	CARE
MINI-MENTAL-STATE	ALZHEIMERS-DISEASE	IMPAIRMENT	DEMENTIA
HEART-FAILURE	HEALTH-CARE	MANAGEMENT	TELEHEALTH	QUALITY
THERAPEUTIC ALLIANCE	PHYSICAL-ACTIVITY	HEALTH	TELEMEDICINE	BARRIERS	PEOPLE	FALLS	TRIAL
CULTURAL-ADAPTATION	SCALE
DWELLING OLDER-ADULTS	PARKINSONS-DISEASE	DIGITAL HEALTH	DEMENTIA PREVENTION	EXERCISE INTENSITY	SEDENTARY BEHAVIOR	ALZHEIMERS-DISEASE	STEPPING EXERCISE	IMPAIRMENT	PARTICIPATION
DEMENTIA
BURDEN	LIFE
RECORDS	HEALTH	TOOL
QUALITY-OF-LIFE	RESOURCE LOSS	NEGATIVE IMAGES	COMPUTER USE	HEALTH	AGE	LONELINESS	IMPACT	CONSERVATION	TECHNOLOGY
RAPID FITNESS ASSESSMENT	TOOL
SARCOPENIA	DEFINITIONS	VERSION
EXERCISE	BENEFITS
BURNOUT	NURSES	HEALTH
OLDER-ADULTS	INTERVENTION	VALIDATION	MORTALITY
PEOPLE
VALIDATION	VERSION
FAMILY CAREGIVERS	HEALTH-PROMOTION	INTERVENTIONS	DEMENTIA	IMPACT
SHARED ACCESS	PARTNERS
OLDER-ADULTS	ABILITIES	ATTENTION	OUTCOMES	PROFILE	VERSION	MEMORY	STATES
KNOWLEDGE
SATISFACTION	TECHNOLOGY	SYSTEM	ACCEPTABILITY	DEMENTIA	INTERNET	THINGS	WORK
QUALITY-OF-LIFE	INTERVENTIONS	INSTRUMENT	PREDICTORS	CAREGIVERS	PEOPLE
HEALTH INFORMATION	ACCESS	TECHNOLOGY	ONLINE	ADULTS	MEN	KNOWLEDGE	RELIANCE	SUPPORT	DOCTORS
HEALTH	DISEASE	NUTRITION
OXIDATIVE STRESS	CIGARETTE-SMOKING	CANCER	RISK	ASSOCIATION	PREVENTION	GENES
INFORMATION	WRITTEN	SATISFACTION	PREFERENCES	EXPERIENCES
TELEPHONE INTERVENTION	FAMILY CAREGIVERS	SUPPORT	PEOPLE	INTERNET	HELPLINE	PROGRAM	SERVICE	ALZHEIMERS	COMMUNITY
DISSEMINATION	MANAGEMENT	KNOWLEDGE
SMART HOMES	TECHNOLOGY	FRAILTY	GAIT
ALZHEIMERS ASSOCIATION WORKGROUPS	DIAGNOSTIC GUIDELINES	NATIONAL INSTITUTE	DISEASE	RECOMMENDATIONS	SPEECH
TECHNOLOGY	SCALES
DEPRESSIVE SYMPTOMS	PARTICIPATION	RETIREMENT	RICHNESS	HEALTH	IMPACT
OLDER-ADULTS	CO-DESIGN	PEOPLE	CAREGIVERS	CARERS
HEALTH-CARE	BARRIERS	TELEMEDICINE	CONTINUITY	DISEASE	ACCESS
USER ACCEPTANCE
HEALTH	CARE	BENEFITS
HASHTAG ACTIVISM
SOCIOECONOMIC INEQUALITIES	GLOBAL BURDEN	RISK-FACTORS	HEALTH	AGE	DISPARITIES	COMMUNITY	DISEASE	PEOPLE
PRIMARY PROGRESSIVE APHASIA	CENTERED CARE	INTERVENTION
ADULTS
ATTITUDES	HEALTH	IMPACT
PILL BOTTLE	SYSTEM	INTERVENTION	DEVICES	IMPACT	HIV
ALZHEIMERS	LANGUAGE
DIAGNOSIS
SELF-EFFICACY	TECHNOLOGY	LITERACY
TERM COGNITIVE IMPAIRMENT	CRITICAL ILLNESS	PREDICTION	VALIDATION	TABLES
CARE FRAGMENTATION	READMISSIONS	OUTCOMES	QUALITY	SYSTEMS
BONE-MINERAL DENSITY	OS HONG-KONG	FACILITATE IDENTIFICATION	PERIMENOPAUSAL WOMEN	CHINESE MEN	RISK	SELECTION	DETERMINANTS	MASS
DECISION-MAKING	LITERACY	PORTALS	ONLINE	CARE	PREDICTORS	ACTIVATION	SURVIVORS	SEEKING	DESIGN
NURSING-HOME RESIDENTS	PHOTOGRAPHY	PREVALENCE	SEGMENTATION	TIME
HEALTH BEHAVIOR-CHANGE	OLDER-ADULTS	SELF-REGULATION	EXERCISE	MAINTENANCE	PREFERENCES	INTENTIONS	ADHERENCE	PROGRAMS	EFFICACY
RANDOMIZED CONTROLLED-TRIAL	HEALTH RECORDS	IMPAIRMENT	HAZARDS	FRAILTY
NURSING-HOMES	DEPRESSION	ANXIETY	PREVALENCE	TIME	BCAT
SILVER ALERTS	STIGMA
ELDERLY-PATIENTS	AVOIDABLE HOSPITALIZATIONS	RISK-FACTORS	CARE	DISCHARGE	TRENDS	DECISION	OUTCOMES	VISITS	PHYSICIANS
EDUCATION	IMPACT	HEIQ
SCALE	VALIDATION	MOBILITY
WORKING-MEMORY	EXECUTIVE FUNCTION	VISUAL-ATTENTION	PERFORMANCE	TASK	IMPAIRMENT	MANAGEMENT	CAPACITY	OUTCOMES	HEALTHY
ADULTS
TRUNK CONTROL	STROKE	VALIDITY	REHABILITATION	TECHNOLOGY	EFFICACY	TRIAL
ALZHEIMERS-DISEASE	CONNECTED SPEECH	PERFORMANCE	PROGRESSION	MOCA
REHABILITATION	PERFORMANCE	IMPAIRMENTS	EFFICACY	MODERATE	TASKS	VIDEO	HOME
GLOBAL BURDEN	HIP
HEALTH BEHAVIOR	EFFICACY	APPS
INVENTORY
AGING IN-PLACE	NURSE CARE COORDINATION	SENSOR TECHNOLOGY	ACCEPTANCE MODEL	USER ACCEPTANCE	BEHAVIOR
VIEWS
RISK-FACTORS	LONELINESS	ADOPTION
CHRONIC HEALTH CONDITIONS	ONGOING EXERCISE	BARRIERS	PEOPLE	MASS
RECEIVING EMOTIONAL SUPPORT	SELF-MANAGEMENT	COMPUTER SUPPORT	WOMEN	CARE	MULTIMORBIDITY	OUTCOMES	CANCER	ALCOHOLISM	GUIDELINES
XBOX ONE KINECT	CONCURRENT VALIDITY	GAIT	RELIABILITY	IMPAIRMENT	DEMENTIA	RISK
RISK	DIAGNOSIS	MORTALITY	COHORT
CHANGE MANAGEMENT	TELEMEDICINE	HEALTH	IMPLEMENTATION	FACILITIES	TRANSFERS
LONG-TERM-CARE	LOWER-EXTREMITY FUNCTION	HOME	IMPAIRMENT	GAIT	RECOMMENDATIONS	ASSOCIATION	PREVALENCE	DISABILITY	FACILITIES
WANDERING BEHAVIOR	RISK-FACTORS	GETTING LOST	DEMENTIA	VETERANS	TECHNOLOGIES	OUTCOMES	DRIVERS	ELDERS
TECHNOLOGY USE	MENTAL-DISORDERS	HEALTH	ASSOCIATION	INCOME
CLINICAL LEADERSHIP	TELEMEDICINE	RESIDENTS	HOSPITALIZATIONS	COMMUNICATION	BARRIERS	QUALITY	IMPACT	HOMES	SCOPE
FAMILY CAREGIVERS	HOME TELEHEALTH	PERSPECTIVES	TECHNOLOGY
PREDICTORS	DESIGN	BURDEN	HEALTH	CARE
COMPLETION	DEFINITION	DIRECTIVES	AMERICANS	PATIENT	DEATH
SELF-MANAGEMENT PROGRAM	CARE	ADAPTATIONS	LONELINESS	VALIDATION	MORTALITY	TRIAL
EPIDEMIOLOGY	FALLS	CARE	GUIDELINES	DISORDERS	RISK
OLDER-ADULTS	INSTRUMENTAL ACTIVITIES	RISK-FACTORS	IN-PLACE	PEOPLE	HEALTH	LONELINESS	NEEDS
SUBTHALAMIC NUCLEUS
3-MINUTE DIAGNOSTIC INTERVIEW	CAM-DEFINED DELIRIUM	CARE	VALIDATION	NURSES	3D-CAM
PERFORMANCE-BASED TESTS	FOOT PRESSURE	INDIVIDUALS	PREDICTION	PATTERN	HIP	IMPROVEMENT	DEVIATIONS
CHINESE VERSION	RELIABILITY	VALIDATION	PROGRAMS	BURDEN
ALZHEIMERS-DISEASE	SPOUSAL CAREGIVERS	AFRICAN-AMERICANS	FAMILY CAREGIVERS	SOCIAL-ISOLATION	LONELINESS	PEOPLE	STRESS
MENTAL-ILLNESS	LONELINESS	HEALTH	AGE	LIFE	CONSEQUENCES	METAANALYSIS	PREDICTORS	DEPRESSION	BELIEFS
DEMENTIA	REMINISCENCE	TECHNOLOGY	USABILITY	PROGRAM	HEALTH
OLDER CHINESE WOMEN	MUSCLE STRENGTH	CLINICAL-TRIALS	EXERCISE	MANAGEMENT	ARTHRITIS	QUALITY	BALANCE	ELDERS	ADULTS
INFORMATION NEEDS	FILIAL PIETY	CARE	HEALTH	BURDEN
LONG-TERM-CARE
PEOPLE	CARE
CLINICAL-OUTCOMES	RISK	INSTITUTIONALIZATION	PEOPLE	DEATH	VALIDATION	DIAGNOSIS	CLAIMS	MODEL	TIME
RANDOMIZED CONTROLLED-TRIAL	FAMILY CAREGIVERS	RECRUITMENT	PEOPLE	DEPRESSION	STRATEGIES	RETENTION	PATIENT	STRESS	HEALTH
OLDER-PEOPLE	LANGUAGE	ADULTS
HEALTH-CARE	TECHNOLOGY	MODEL
AGING IN-PLACE	NORC PROGRAMS	IMPLEMENTATION	SIMILARITIES	INITIATIVES	HEALTH	MODEL
STRESS PROCESS	INSTRUMENTAL ACTIVITIES	INFORMAL CAREGIVERS	INTERVENTIONS	SUPPORT	PEOPLE	COMMUNITY	BURDEN	TECHNOLOGY
LIFE	HEALTH	NEIGHBORHOOD	BARRIERS	PLACE
MEDICAL-EDUCATION	SIMULATION
RESIDENT SPOUSE CARERS	OLDER-ADULTS	CAMBERWELL ASSESSMENT	ALZHEIMERS-DISEASE	ELDERLY CANE	DEMNET-D	PEOPLE	BURDEN	VALIDITY	QUALITY
PERFORMANCE-MEASURES	TEST-A	MOBILITY	HEALTH	TECHNOLOGY	AGREEMENT	FALLS
EXPLORATORY FACTOR-ANALYSIS	USER ACCEPTANCE	SAMPLE-SIZE	ADOPTION	UTAUT
HEALTH	RISK	IMPAIRMENT	QUALITY	DISEASE
OLDER-ADULTS	MULTIDOMAIN INTERVENTIONS	ALZHEIMERS-DISEASE	LEISURE ACTIVITIES	DEMENTIA	EXERCISE	DECLINE	RISK	MULTICOMPONENT	INDIVIDUALS
HONG-KONG	CHINESE	EXERCISE	INTERVENTION	VALIDATION	DECLINE	VERSION	PEOPLE	STROKE	IMPACT
SKELETAL-MUSCLE MASS	ELDERLY-PATIENTS	GRIP STRENGTH	HEALTH	CHALLENGES	IMPAIRMENT	MOBILITY	CARE
PHYSICAL-ACTIVITY	SEDENTARY BEHAVIOR	INTERVENTIONS	GUIDELINES	TIME
DIETARY ASSESSMENT METHODS
LATE-LIFE DEPRESSION	OLD-AGE	NEUROPSYCHIATRIC INVENTORY	ALZHEIMERS-DISEASE	CORNELL SCALE	DEMENTIA	HEALTH	METAANALYSIS	CHALLENGES	GUIDANCE
ECOLOGICAL MOMENTARY ASSESSMENT	SCALE
SCALE
MILD COGNITIVE IMPAIRMENT	QUALITY-OF-LIFE	PARKINSONS-DISEASE	REHABILITATION	AGE	DECLINE	HEALTH	METAANALYSIS
ALZHEIMERS ASSOCIATION WORKGROUPS	DIAGNOSTIC GUIDELINES	NATIONAL INSTITUTE	DISEASE	RECOMMENDATIONS	DISCREPANCY	TECHNOLOGY	DISORDER	QUALITY
SURGERY	INDEX	RISK	HOSPITALIZATION	SCORE	MASS
APOLIPOPROTEIN-E	WORKING-MEMORY	SEX	BRAIN	AGE	RECRUITMENT	ASSOCIATION	PERFORMANCE	PREDICTION	GENOTYPE
MENTAL-STATE-EXAMINATION	ALZHEIMER-DISEASE	KATZ INDEX	IMPAIRMENT	DEPRESSION	VALIDITY	INDEPENDENCE	RELIABILITY	POPULATION	PREVALENCE
LEWY BODIES	SARCOPENIA	IMAGE	SEGMENTATION	DIAGNOSIS	UNET
POPULATION	PREVALENCE
DISEASE	SYSTEM	INDEX	RISK	LIFE
DISCOVERY	TRAIL
SOCIAL SUPPORT	STIGMA
USER ACCEPTANCE	TECHNOLOGY	AUTONOMY	PRIVACY	PERSPECTIVE	MOTIVATION	FRAMEWORK	BEHAVIOR	DEVICES	IMPACT
MENTAL-HEALTH	DISEASE	STIGMA	CHALLENGES	INNOVATIONS	DEPRESSION	INFECTION	HIV/AIDS	COVID-19	ANXIETY
NEUROPSYCHIATRIC INVENTORY	SUBJECTIVE HAPPINESS	ALZHEIMERS-DISEASE	CHINESE VERSION	OLDER-ADULTS	HEALTH	IMPACT	SCALE	RELIABILITY	VALIDATION
QUALITATIVE RESEARCH	BURDEN	INTERVENTION	POPULATION	HEALTH	STRESS
AGILITY	PEOPLE
3RD NATIONAL-SURVEY	LIFE-STYLES	ERECTILE DYSFUNCTION	BRITAIN FINDINGS	RISK-FACTORS	WOMEN	MEN	PREVALENCE	HEALTH	ATTITUDES
FAMILY	INFORMATION	DEMENTIA
RISK-FACTORS	DELIRIUM	HEALTH	FALLS
TELEHEALTH	COVID-19	PERCEPTIONS	SERVICE	MANAGEMENT	LESSONS
RELIABILITY	ACCELEROMETRY	READMISSION	INPATIENTS	ACTIGRAPH	ACCURACY	POSTURE
QUALITY-OF-LIFE	FEATURE-SELECTION	PHYSICAL-ACTIVITY	SYMPTOMS	HEALTH	SATISFACTION	FRAILTY
ALZHEIMERS-DISEASE	WORKING-MEMORY	DECLINE	IMPAIRMENT	DEMENTIA	SCALE	RISK
CENTER MORALE SCALE	PSYCHOMETRIC PROPERTIES	PHYSICAL-ACTIVITY	SHORT-FORM	SATISFACTION	TELEHEALTH	DEPRESSION	SERVICES	TESTS
ADULTS	ASSOCIATION	ENVIRONMENT	COMMUNITY	SURVIVAL	RISK
SKELETAL-MUSCLE MASS	GRIP STRENGTH	GAIT SPEED	SARCOPENIA	ASSOCIATION	PERFORMANCE	PHENOTYPE	HEALTHY
ELECTRONIC HEALTH RECORDS	UNITED-STATES	PREVENTION	PREVALENCE	EXTRACTION
TELEMEDICINE	DISORDERS	USABILITY	HEALTH	PEOPLE
MINI-MENTAL-STATE	ALZHEIMERS-DISEASE	INSTRUMENTAL ACTIVITIES	IMPAIRMENT	DEMENTIA	RISK	DIAGNOSIS	METAANALYSIS	ASSOCIATION	CHOLESTEROL
BEHAVIORAL SYMPTOMS	DECISIONAL CAPACITY	ALZHEIMERS-DISEASE	INDIVIDUALS	USABILITY	STRATEGIES	PEOPLE	TOOL
CAREGIVERS
RISK
GUIDANCE
POLYPHARMACY
CHAIR-STAND TEST	PEOPLE	PROGRAMS	EXERCISE	PARTICIPATION	INTENSITY	ADHERENCE	EHEALTH	FALLS
TECHNOLOGY ACCEPTANCE MODEL	DISCRIMINANT VALIDITY	INFORMATION-SYSTEMS	USER ACCEPTANCE	STATUS-QUO	HEALTH	TELEMEDICINE	RESISTANCE	BEHAVIOR	TRUST
RESISTANCE	METAANALYSIS	PERFORMANCE	DISABILITY	STRENGTH	PEOPLE	SCALE
PREFERENCES	AWARENESS
QUALITY-OF-LIFE	INTELLECTUAL DISABILITIES	PHYSICAL RESTRAINTS	JOB-SATISFACTION	RESIDENTIAL CARE	HEALTH-CARE	CAREGIVERS	SUPPORT
TOOTH LOSS	MORTALITY	DISABILITY	HEALTH	TEETH	OLD
DISORDERS	SUBTYPES	BETA	TAU
COMMUNITY-DWELLING WOMEN	EXERCISE PROGRAM	KYPHOSIS	MOBILITY	RISK	DISABILITY	POSTURE	HEALTH	STEADI	GO
IN-PLACE	HOME	MOBILITY	RESIDENTS	DEVICES	IMPACT
INFORMATION-SEEKING	SEVERITY SCALE	INITIAL VALIDATION	INTERNET USE	ANXIETY	ASSOCIATION	AVOIDANCE	SEARCHES	OVERLAP	NETWORK
BURDEN
GLOBAL PREVALENCE	INCONTINENCE	BLADDER	SYMPTOMS	CONSTIPATION	BURDEN	HEALTH
ETHICAL GUIDELINES
QUALITY-OF-LIFE	OLDER-ADULTS	STEP LENGTH	GAIT SPEED	PEOPLE	EPIDEMIOLOGY	STABILITY	BALANCE	TOOLS
QUALITY-OF-LIFE	CENTERED CARE	FAMILY CAREGIVERS	CONTROLLED-TRIAL	PEOPLE	INTERVENTION	HOME	RESIDENTS	INDIVIDUALS	STRATEGIES
BIOMARKERS
MENTAL-STATE-EXAMINATION	VIRTUAL-REALITY	ALZHEIMERS-DISEASE	TECHNOLOGY
MILD COGNITIVE IMPAIRMENT	HEALTH	DEMENTIA	DISEASE
PEOPLE	MORTALITY
NUTRITIONAL ASSESSMENT	PREVALENCE
INCONTINENCE	DIARRHEA
MILD COGNITIVE IMPAIRMENT	ALZHEIMERS-DISEASE	ASSISTIVE TECHNOLOGY	DIAGNOSTIC-CRITERIA	OLDER-ADULTS	PATIENT
UNITED-STATES	DISPARITIES	TELEHEALTH	TRENDS
LATE-LIFE	HEALTH	DEPRESSION	SYSTEM	RELAXATION	SYMPTOMS	ADULTS	WORRY	CARE	VALIDATION
OLDER-ADULTS	PRIMARY-CARE	TECHNOLOGY	IMPLEMENTATION	IDENTIFICATION	ACCUMULATION	INFORMATION	MANAGEMENT
FAMILY	IMPACT	CARE
WORKED EXAMPLE	HEALTH-CARE	FRAMEWORK	TELEHEALTH
MASS	STRENGTH	WEAKNESS	MOBILITY	WALKING	HEALTH	IMPACT	AGE
HEALTH-CARE	TECHNOLOGY
HOME
WRIST ACCELEROMETRY	PHYSICAL-ACTIVITY	MEANINGFUL CHANGE	TECHNOLOGY	HEALTH	RESPONSIVENESS	DISABILITY
FRAIL ELDERLY-PATIENTS	HEALTH LITERACY	PATIENTS PREFERENCES	DECISION-MAKING	ADHERENCE	IMPACT	KNOWLEDGE	BELIEFS
DRIVING CESSATION	DRIVERS	PERFORMANCE	ADULTS	MORTALITY	PROGRAMS	IMPACT	AGE
DECISION AID	CONTROLLED-TRIAL	KNOWLEDGE	END	VIDEO	COMMUNICATION	ATTITUDES	DISEASE	ILLNESS	CANCER
VISION IMPAIRMENT
OLDER-ADULTS	CARDIAC-SURGERY	VALIDATION	STENOSIS	OUTCOMES	MORTALITY	CONSENSUS	SOCIETY	SCORE	TAVI
ALZHEIMERS-DISEASE	PARKINSONS-DISEASE	IMPLICIT MEMORY	SYSTEMS	BRAIN	ASSOCIATIONS	INDIVIDUALS	VARIABILITY	FRAMEWORK	DEMENTIA
DISEASE	LONG
AGING IN-PLACE	BARRIERS	HEALTH	USAGE
SOCIAL-ISOLATION	HEALTH	ACCEPTANCE	MORTALITY	ADULTS
IMPAIRMENT	ADULTS	TRAIL
HEALTH INFORMATION-TECHNOLOGY	PHYSICIAN COMMUNICATION	BEHAVIORAL-PROBLEMS	ALZHEIMERS-DISEASE	DISPARITIES	DEPRESSION	SCALE	RACE
IMPAIRMENT	DEMENTIA
HEALTH-CARE	INTERVENTIONS
BRAND-NAME DRUGS	CARDIOVASCULAR-DISEASE	MEDICATION ADHERENCE	NEUROPATHIC PAIN	RISK-FACTORS	MORTALITY	PREDICTION	CHOLESTEROL	POPULATION	WARFARIN
PREVENTION
RELIABILITY	VALIDITY
DESIGN
PEOPLE	CAREGIVERS	INTERVENTIONS	HEALTH	DISEASE
INDEX	VALIDATION
HEALTH INFORMATION	FAMILY CAREGIVERS	INTERVENTIONS	PEOPLE	CARE	TECHNOLOGY	PATIENT	SUPPORT
SELF-MANAGEMENT STRATEGIES	PSYCHOMETRIC PROPERTIES	CLINICAL IMPORTANCE	VALIDITY	QUESTIONNAIRE	STRENGTH	KNEE	RELIABILITY	HIP
RESIDENTIAL SEGREGATION	VALIDATION	MEDICAID	CODES	US
OPPORTUNITIES	RELIABILITY	PREFERENCES	KAPPA	FALLS
INTERVENTIONS	POLYPHARMACY	UPDATE	ADULTS
ACTIVITY RECOGNITION	SMART HOME
OLDER-ADULTS	FAILURES QUESTIONNAIRE	INFORMAL CAREGIVERS	CLINICAL-TRIAL	ZARIT BURDEN	SLEEP	STRESS	TECHNOLOGY	EFFICACY	PROGRAM
COMMUNICATION
CLINICAL-TRIAL	BRADEN SCALE	OUTCOMES	DISEASE	MULTISITE

## Sheet: themes
Theme	leader	top_terms_with_freq	n_terms
1	HEALTH	HEALTH(99); BURDEN(19); INTERVENTION(16); QUALITY-OF-LIFE(16); BARRIERS(14); LIFE(14); AGE(12); BEHAVIOR(12); OUTCOMES(12); QUALITY(12); SYMPTOMS(12); TELEMEDICINE(12); INTERNET(9); PREVENTION(9); ADOPTION(8); EFFICACY(8); FALLS(8); FRAMEWORK(8); IMPLEMENTATION(8); MOBILITY(8); STRATEGIES(8); UNITED-STATES(8); ACTIVITIES(7); CARERS(7); DISABILITY(7); KNOWLEDGE(7); INSTRUMENTAL(6); MASS(6); METAAN…	235
2	TECHNOLOGY	TECHNOLOGY(62); TELEHEALTH(11); PERCEPTIONS(10); ASSISTIVE(7); BENEFITS(5); COVID-19(5); EDUCATION(4); INFORMAL(4); LANGUAGE(4); PERSPECTIVES(4); CONTROL(3); EVERYDAY(3); MENTAL-STATE-EXAMINATION(3); QUESTIONNAIRE(3); TELECARE(3); VIRTUAL-REALITY(3); CLINICAL-TRIAL(2); CONNECTEDNESS(2); DISORDER(2); EASE(2); END(2); IDENTIFICATION(2); MEDICINE(2); MODERATE(2); MOTIVATION(2); OF-LIFE(2); PRIMARY-C…	56
3	CARE	CARE(53); RESIDENTS(13); TECHNOLOGIES(10); DESIGN(8); SELF-MANAGEMENT(8); SYSTEM(7); NURSING-HOME(6); SMART(5); THERAPY(5); HEART-FAILURE(4); HOMES(4); TRIAL(4); CANCER(3); ETHICS(3); CENTERED(2); DECISION(2); DISCHARGE(2); ENGAGEMENT(2); HOSPITALIZATIONS(2); INDEPENDENCE(2); OBSTRUCTIVE(2); PULMONARY-DISEASE(2); RESIDENTIAL(2); SYSTEMS(2); 3-MINUTE(1); 3D-CAM(1); ADAPTATIONS(1); AFTER-DISCHARGE(…	67
4	PEOPLE	PEOPLE(51); COMMUNITY(13); EXPERIENCES(8); BALANCE(5); LONG-TERM-CARE(4); PSYCHOLOGICAL(3); CAPACITY(2); DEATH(2); RETENTION(2); SERVICE(2); TOOLS(2); AFRICAN-AMERICANS(1); AGILITY(1); AUGMENTED(1); CAMBERWELL(1); CANE(1); CHAIR-STAND(1); CLAIMS(1); CLINICAL-OUTCOMES(1); CO-DESIGN(1); DECISIONAL(1); DEMNET-D(1); DISORIENTATION(1); DYNAMIC(1); GAMES(1); GENERAL-POPULATION(1); HELPLINE(1); IMPROVES…	44
5	DEMENTIA	DEMENTIA(35); DECLINE(9); MEMORY(3); BRAIN(2); CHOLESTEROL(2); DRIVERS(2); ELDERS(2); LOST(2); MINI-MENTAL-STATE(2); ACTIVATED(1); ASSOCIATIONS(1); BONE(1); COMPLEXITY(1); CONCURRENT(1); CORTICAL(1); CROSS-VALIDATION(1); DIABETES-MELLITUS(1); EAR(1); FUNCTIONS(1); GETTING(1); HEALTH-PROMOTION(1); IMPLICIT(1); KINECT(1); MULTICOMPONENT(1); MULTIDOMAIN(1); ONE(1); RECORDER(1); VETERANS(1); WANDERIN…	32
6	OLDER-ADULTS	OLDER-ADULTS(35); SOCIAL(6); ROBOTS(4); AGED(3); ELDERLY(3); SCORE(2); VISUAL(2); ABILITIES(1); ATTENTION(1); CARDIAC-SURGERY(1); CONFIDENCE(1); CONSENSUS(1); EXPOSURE(1); FEEDBACK(1); FRACTURES(1); PARO(1); SOCIETY(1); STATES(1); STENOSIS(1); SUSTAINABILITY(1); TAVI(1)	21
7	ALZHEIMERS-DISEASE	ALZHEIMERS-DISEASE(31); BEHAVIORAL(3); CORNELL(2); DIAGNOSTIC-CRITERIA(2); MOCA(2); SPEECH(2); CONNECTED(1); PROGRESSION(1); PROVISIONAL(1); PSYCHOPATHOLOGY(1)	10
8	IMPACT	IMPACT(26); CLINICAL-TRIALS(3); DEVICES(3); FATIGUE(2); ALTERNATIVE(1); BOTTLE(1); CESSATION(1); DRIVING(1); HEIQ(1); HIV(1); LEADERSHIP(1); PILL(1); RECALL(1); SCOPE(1); TAI-CHI(1)	15
9	IMPAIRMENT	IMPAIRMENT(25); COGNITIVE(12); MILD(8); FUNCTION(3); WORKING-MEMORY(3); TRAIL(2); ACTION(1); AFRICAN-AMERICAN(1); ALZHEIMER-DISEASE(1); DISCOVERY(1); INTRAINDIVIDUAL(1); KATZ(1); LOWER-EXTREMITY(1); TABLES(1); TASK(1); TERM(1); VISION(1); VISUAL-ATTENTION(1)	18
10	CAREGIVERS	CAREGIVERS(23); FAMILY(21); PROGRAM(12); STRESS(12); CONTROLLED-TRIAL(6); PHYSICAL(4); RANDOMIZED(4); PROCESS(2); MEDITATION(1); REDUCTION(1)	10
11	INTERVENTIONS	INTERVENTIONS(22); POLYPHARMACY(2); UPDATE(1)	3
12	ACCEPTANCE	ACCEPTANCE(21); USER(11); PERSPECTIVE(4); DETERMINANTS(2); LIFE-COURSE(2); MHEALTH(2); EXPLORATORY(1); FACTOR-ANALYSIS(1); SAMPLE-SIZE(1)	9
13	RISK	RISK(21); INDEX(5); SIZE(3); BIOMARKERS(2); FITNESS(2); HOSPITALIZATION(2); PRESSURE(2); SELECTION(2); BODY-MASS(1); CARDIORESPIRATORY(1); CARDIOVASCULAR(1); CIGARETTE-SMOKING(1); CIRCUMFERENCE(1); COHORT(1); DOCUMENTATION(1); ENVIRONMENT(1); FACILITATE(1); GENES(1); IDENTIFYING(1); OS(1); OXIDATIVE(1); PERIMENOPAUSAL(1); PHYSICAL-FITNESS(1); PREDICTOR(1); SURGERY(1); SURVIVAL(1); ULCER(1); WAIST…	28
14	ADULTS	ADULTS(20); OLDER-PEOPLE(5); SEVERITY(2); ARTHRITIS(1); ASIAN-AMERICANS(1); ETHNIC-DIFFERENCES(1); FASTING(1); GLUCOSE(1); GLYCEMIC(1); HYPERTENSION(1); IMPAIRED(1); MULTIFACTORIAL(1); MUSCLE(1); OLDER(1); POSITION(1); PREDICT(1); QUALITY-OF-CARE(1); SIGNS(1); WEIGHT-LOSS(1)	19
15	SCALE	SCALE(20); NEUROPSYCHIATRIC(6); INVENTORY(5); MENTAL-HEALTH(5); NETWORK(3); PROPERTIES(2); PSYCHOMETRIC(2); ACHIEVEMENT(1); AVOIDANCE(1); BRADEN(1); CENTER(1); CULTURAL-ADAPTATION(1); DISTRESS(1); ECOLOGICAL(1); INFORMATION-SEEKING(1); MOMENTARY(1); MORALE(1); MULTISITE(1); OVERLAP(1); SEARCHES(1); SHORT-FORM(1)	21
16	SUPPORT	SUPPORT(20); IMPROVEMENT(2); INNOVATIONS(2); TELEPHONE(2); CONTENT(1); DISTANCE(1); MULTIMEDIA(1)	7
17	DEPRESSION	DEPRESSION(19); ANXIETY(8); BCAT(1); COGNITIVE-BEHAVIORAL(1); HIV/AIDS(1); INFECTION(1); SEX-DIFFERENCES(1)	7
18	VALIDATION	VALIDATION(19); VERSION(7); CHINESE(5); HONG-KONG(2); INITIAL(2); SAMPLE(2); CODES(1); DEFINITIONS(1); LIFE-SPAN(1); MEDICAID(1); SCREENING(1); SEGREGATION(1); TEST-RETEST(1); US(1)	14
19	ASSOCIATION	ASSOCIATION(18); ALZHEIMERS(7); DIAGNOSTIC(4); INSTITUTE(3); NATIONAL(3); RECOMMENDATIONS(3); SARCOPENIA(3); WORKGROUPS(3); APOLIPOPROTEIN-E(1); GENOTYPE(1); PHENOTYPE(1); SEX(1)	12
20	PREVALENCE	PREVALENCE(18); TIME(4); SEGMENTATION(2); NUTRITIONAL(1); PHOTOGRAPHY(1)	5

## Sheet: keyword
A1	A2	A3	A4	A5	A6	A7	A8	A9	A10	A11	A12	A13
COVID-19	impact	rapid review	older adults	aged individuals	review
older adults	physical activity	COVID-19	social marketing
older adults	social isolation	COVID-19	technology use	eHealth
telemedicine	telehealth	telephone	videoconferencing	health care disparities	older adults	geriatrics	advance care planning	advanced directives	COVID-19	coronavirus pandemic	SARS-CoV-2	primary care
telemedicine	barriers to access to care	older adults	eHealth	e-visit	access	accessibility	barrier, elder, gerontology	geriatric	need assessment	mixed method	cross-sectional	telehealth	community care	independent living
technology adoption	digital technology	older adults	seniors	intention to use digital technologies
assistive technology	independent living	internet of things	remote monitoring	dementia	human centered design	user-centered design	patient-centered care	smart home	digital health
aging	mental health	technology	mobile phone	community-based participatory research	health care reform	stakeholder participation
older adults	gerontechnology	usability challenges	chronic disease	information technology	mobile phone
informal caregivers	ICT	digital health	eHealth	health economics	internet	health technology	ageing	home care	digital solutions
eHealth	assistive technologies	dementia	informal care	home care	implementation
mHealth	MARS	MARS-G	older adults	mobile apps	apps	aging
aging	social media	health	qualitative research	communication	mobile phone
aging	quarantine	mental health	physical health	social isolation	COVID-19 pandemic	continued care senior housing community	CCSHC	qualitative research	videoconferencing	older adults	gerontechnology	loneliness	housing for the elderly	independent living
nursing home	technology	social isolation	covid-19
eHealth	Europe	elderly people
caregivers	older adults	mobile health	social determinants of health	intervention	mobile phone
artificial intelligence	internet of things	mobile phone	robotics	emerging technologies	older people	care and support
stroke	ischemic stroke	COVID-19	SARS-CoV-2	emergency medicine	cerebrovascular
Internet of Things	smart home	independent living	aging	healthy aging
health technology	artificial intelligence	AI	preventive	senior technology	assisted living	long-term services	long-term care providers
heart failure	mobile health app	self-management
coronavirus 2019	social media	stigma	dementia	ageism	COVID-19	Twitter	bias	infodemiology	attention	risk	impact	misinformation	belief	cognition	cognitive impairment
aging	technology	design	older adult	application	independence	relationship	adopt	transportation	leisure	health	learning	adoption	cognition	cognitive	willingness	marketing	consumer	mobile phone
experience sampling method	mild cognitive impairment	cognition	feasibility	smartphones
older adults	tablet computer	technology acceptance	mental model	longitudinal study	COVID-19
cognitive test	mild cognitive impairment	dementia	cognitive decline	repeatable battery	discriminant analysis
tele-exercise	technology	older adults	adult learning theory	knee osteoarthritis	mobile phone
alzheimer disease	dementia	self-care	mobile phone apps
medication information	chatbot	older adults	technology capabilities	mobile phone
older adults	digital technology	transitions	older adult population	digital health	Digital Hospital	health intervention	aging	gender diversity	home transition	epidemiology
social robots	companion robots	well-being	older adults	dementia	robot pets	COVID-19
patient portal	electronic health record	care partners	proxy	health equity	health informatics	health services	elderly	older adults	aging	cognition	health system	care delivery	elderly care
in-home monitoring	ambient assisted living	assistive technologies	dementia	home care	informal care	aging in place
aged	loneliness	older people	review	social isolation
older adults	technology	health self -management	motivator	enabler	barrier
virtual support programs	caregivers	dementia	mindfulness	self-compassion	mobile health	mobile applications	elderly	older adults	usability	feasibility	smartphone app	mobile phone
falls	fall prevention	mixed reality	augmented reality	virtual reality	physical exercise
web-based testing	aging	cognition	neuropsychology	mobile phone
assistive technology	older adults	systematic review	frailty
Activities of daily living	smart homes	elderly care	anomaly detection	IoT devices	smart device	elderly	sensors	digital sensors	Internet of things
vital signs	machine learning	blood pressure	skilled nursing facilities	independent living facilities	assisted living facilities	fall prediction	elderly care	elderly population	older adult	aging
telehealth	telemedicine	telecare	telemonitoring	aging care	health care access	scoping review	digital health	mobile health	mHealth	eHealth
palliative care	terminal care	supportive care	quality of life	symptom management	digital health	technology
elderly care	unobtrusive	sensing system	caregiving	implementation	mobile phone	older adults
ehealth	mobile health	ecological momentary assessment	real-time online assessment and mobility monitor	ROAMM	older adults	compliance	personal satisfaction	usability	smartwatch	knee osteoarthritis	pain	fatigue	wearable electronic device	mobile application
technology	older adults	tablet training	education
neurology	memory	episodic	speech	psychometrics	reliability	validity	aging	elder	older adult	Alzheimer disease	mild cognitive impairment	mobile apps	mobile health	mHealth	smartphone	cognition	cognitive decline	cognitive impairment	development	validation	recall	memory	story	stories	observational study	acceptability
COVID-19	pandemic	socioemotional needs	long-term care	nursing home facility	assisted living facility	elderly	older adults	information and communication technologies	support	emotion	needs	access	connection	communication	engagement
Alzheimer disease	advance care planning	dyadic intervention	technology	remote monitoring	artificial intelligence	older adult	seniors	human-computer interaction	aging	elderly population	digital tool	educational tool	dementia care	ethics	informed consent
eHealth	self-management	older adults	chronic disease	community care	elderly	community	innovation	development	pilot	evaluation	health literacy	empowerment	feasibility	engagement
virtual care	virtual visit	COVID-19	survey	virtual care demand	virtual care use	older adults	elderly care	aging	digital health	pandemic
disruptive behaviors management	dementia	caregivers	mobile phone	app	scoping review	focus group	mHealth	neurocognitive disorder
eHealth	systematic review	geriatric assessment	geriatric oncology
usability	technology acceptance	Unified Theory of Acceptance and Use of Technology	UTAUT	older adults	caregivers	health care aides	mobile phone
hip	fracture	mortality	aging	older adults	elderly	mortality risk	electronic health record	EHR	survival probability	postfracture mortality rate	fall	bone	injury	dementia	diabetes	type 2 diabetes	trauma	treatment	comorbidity	mobility
social robot	pet robots	low-cost robot	dementia	older adults	qualitative research	qualitative content analysis
eHealth	mHealth	implementation science	dementia	caregiving	municipality
smart homes	concerns	user-centered frameworks	clinical evidence	home health monitoring	gerontechnology	telemonitoring	older adults
mobile health	mHealth	older adults	health care providers	co-design	user experience or UX design	qualitative	apps	elderly	health care	care provider
aged care	older adults	technology	social enrichment	virtual reality	robots	videoconferencing	care providers
social isolation	dementia	caregiving - informal	aging in place	caregivers	aging	elderly	pandemic	COVID-19	mental health	technology use	health technology
dementia	Alzheimer disease	behavioral symptoms	caregivers	internet-based intervention	education	behavior	symptom	psychology	qualitative	caregiver	intervention	training	virtual care	digital health
robotics	long-term care	nursing home	residential care	scoping review	review method	robot	aging	elder	older adult	gerontology	geriatric	senior living
senior	telehealth	digital exercise	acceptability	telemedicine	elderly	older adults	outcome	isolation	decline	function	adoption	perception	exercise	physical activity	questionnaire	COVID-19
technology	older adults	communication inequalities	digital health	elderly population	smart technology	smart speaker	well-being	health technology	mobile phone
dementia	caregiving	eHealth	implementation	business modeling
caregivers	internet	dementia	eHealth
digital phenotyping	neuropsychology	aging	dementia	smartphone	neurological	psychological	older adults	aging
caregivers	caregiving	Alzheimer	dementia	intervention	COVID-19
elderly people	new technologies	fall	acceptability	digital divide	aging	falls	fall prevention	detection	geriatrics	barriers	technology acceptance	home care	seniors
internet-based cognitive behavioral therapy	homebound older adults	home care	direct care workers	depression	qualitative study
dementia	cognitive stimulation therapy	eHealth	development
generative AI	artificial intelligence	large language models	ChatGPT	Generative Pre-trained Transformer
data visualization	digital health	smart homes	older people	technology acceptance	qualitative research	mobile phone
dementia	Alzheimer's	neurodegenerative	caregiver	caregiving	digital health	eHealth	mHealth	Information communication	peer -support	informal support	social interaction	support network
smart health	remote monitoring	requirement elicitation	older population	age-related chronic conditions	healthy aging	Internet of Things	mobile phone
depression	COVID-19	delayed care	middle-aged adults	older adults
falls	seniors	fall risk assessment	app	mHealth	retrospective cohort study	discriminative ability
geriatrics	health promotion	health education	social media	Parkinson disease	fall prevention	oral health	pulmonary disease	gastrointestinal health
telemedicine	digital health	older adults	COVID-19	use	digital divide	usability	pandemic	telehealth	Israel	working-hours telehealth visits	after-hours consultation	teleconsultation	eHealth	mobile health	mHealth	wearables	mobile phone
family caregiver	Alzheimer disease	dementia	caregiving challenges	digital health	community-based participatory research	mobile phone
shared decision-making	home care	nursing homes	patient engagement
aging	wearable sensors	environmental sensors	social robots	activities of daily living	aging	older adults	elderly	robots	wearables
naturally occurring retirement communities	NORC	NORC supportive service programs	aging in place	older adults	scoping review
transitions	health	medical informatics	aged	mobile phone
technology use	Chinese immigrants	type 2 diabetes	mHealth	health disparities	immigrant health	diabetes	mobile health	intervention	smartphone	immigrant
older adults	mHealth	initial adoption	technology acceptance	design	mobile phone
wearables	falls alert technology	falls	caregivers	care recipients
dementia	home care	assistive technologies	scoping review
dementia	mental health	social media	geriatrics	health promotion	health education
artificial intelligence	robot	long-term care home	health care provider	scoping review	person-centered care
low-intensity exercise	home exercise	online exercise	supervised exercise	elderly	COVID-19	smartphone	tablet	videoconferencing platform
ecological momentary assessment	EMA	associations	emotions	physical concerns	intention	self-efficacy	older adult	mobile phone
informal caregivers	dementia	psychoeducation	online	web based	qualitative research	systematic review	metasynthesis
telemedicine	virtual care visit	geriatric care professionals	aging population	Consolidated Framework for Implementation Research	geriatric care	older adults	elderly care	telehealth	digital health	COVID-19	pandemic	technology usability
mild cognitive impairment	socially assistive robot	robot technology	caregiver support	gerontology	aging in place	qualitative research	mobile phone
aging	ageing	impaired memory	assistive technology	assistive technologies	function	assistive devices	cognition	cognitive	activities of daily living	mobile technology	mobile technologies	dementia	Alzheimer
mobile health	mHealth	older adults	wearables	patient generated health data	chronic disease management	home care	self-care	activities of daily living	sleep
living lab	aged	dementia	cognitive dysfunction	long-term care	primary health care	technology	mobile phone
older adults	mental health	technology	community-based participatory research	stakeholder participation	smartphone	mobile phone
COVID-19	coronavirus	anxiety	cognition	aging	eHealth	online data
sleep duration	functional disability	activity of daily living disability	instrumental activity of daily living	older population
fall risk biomarkers	prospective falls	sensor placement	inertial measurement units	fall prediction	older adults	older adult	geriatric	geriatrics	elderly	fall	sensor	sensors	inertial measurement	model	predict	prediction	predictive
Alzheimer disease	dementia	caregiver	Chinese American	mHealth intervention	social media	WeChat	mHealth	mobile health	informal care	caregiving	family care	spousal care	minority	ethnic	cultural	Chinese
metaverse	older adult	aging in place	dementia	gerontology	geriatric	digital health	digital technology	computer generated	artificial intelligence	virtual reality	mixed reality	augmented reality	aging	mental health
eHealth literacy	digital literacy	older adults	eHealth	aging	web -based information	health information
health	health-seeking behavior	aging	technology	telehealth	mobile health	mHealth	eHealth	health access	qualitative study	mobile phone
COVID-19	digital literacy	digital literacy training	digital disparities	digital divide	social construction of health technologies	health technology	COVID-19 pandemic	pandemic	COVID	social isolation	elder	older adult	Asia	access	barrier	empower	volunteer	vulnerable	digital skill	low income
Latinx individuals	mHealth	dementia	caregiving
caregiving	technology	health	well-being	digital health	co-design	mobile phone
Alzheimer disease	digital benefits	digital divide	digital skills	internet use	health behaviors	social capital
acceptance and commitment therapy	ACT	psychological flexibility	behavior change	theory-guided eHealth	web-based intervention	supported self-help	family caregivers	dementia
usability	dementia	older adults	technology	concept analysis	mobile phone
aging	knowledge graph	machine learning	reminiscence	voice assistant
pandemic	educational attainment	isolation	loneliness	socioemotional needs	social engagement	technology use	older adults	psychological resilience
social isolation	COVID-19 pandemic	remote care	nursing homes	social ties	digital devices	older adults
physical activity	older adults	Internet of Things	user-centered design	qualitative research	mobile phone
mHealth	older adult	symptom	heart failure	palliative care	app	digital health	cardiology	heart	Convoy-Pal	mobile	tablet	smartwatch	adult	aging
Alzheimer disease	dementia	caregivers	Chinese Americans	mHealth intervention	mobile health	WeChat	social media	aging
intelligent virtual agent	amnesia	dementia	Alzheimer	systematic review	mobile phone
virtual reality	apathy	cognitive impairment	dementia	systematic review
biological age	model development	principal component analysis	healthy aging	biomarkers	aging
Alzheimer disease	dementia	spatial disorientation	getting lost	outdoor navigation	risk factors	environmental	GPS tracking	community	mobile phone
aging in place	home care	older adults	passive remote monitoring
cognitive aging	language complexity	social context	machine learning	natural language processing	Electronically Activated Recorder (EAR)	behavioral indicators
eHealth	dementia	caregiving	implementation	business modeling
informal caregivers	family caregivers	older adults	elder care	web-based intervention	online intervention	online course	health education	eHealth	evaluation
outdoor mobility	older adults	GPS	life space	activity types	machine learning
dementia	caregiver	online education	implementation science	internet	eHealth
aging	COPD	chronic conditions	physical activity	eHealth
Alzheimer's disease	information technology	social media	neurology	dementia	Alzheimer disease	caregiver	ChatGPT
technology	caregiving	social determinants of health	health disparities	disparity	disparities	caregiver	caregiv- ers	carers	technology use	usage	gerontology	geriatric	geriatrics	older adult	older adults	elder	elderly	older person	older people	ageing	aging	cross-sectional	survey	surveys	computer use	device
cognitive impairment	China	prediction	predictions	predict	predictor	predictors	risk	risks	population	demographic	demographics	gerontology	geriatric	geriatrics	older adult	older adults	elder	elderly	older person	older people	ageing	aging	MCI	cognitive	cognition	machine learning
health literacy	empowerment	digital technology	informal caregiver	family caregiver
eHealth literacy	eHEALS	electronic health information	eHealth information	health literacy	health education	eHealth education	health training	eHealth training	digital health	digital technology	digital intervention	digital interventions	gray digital divide	healthy aging	gerontology	geriatric	geriatrics	older adult	older adults	older person	older people	aging	eHealth Literacy Scale
co-design	digital storytelling	people with mild cognitive impairment	MCI	technology-based intervention development	dementia	mobile phone
eHealth	health	internet	structuration theory	agency	digital divide	age	gender	education	information	health condition	self -rated health	SRH	health care services	surrogate	older adults	users	patient	Giddens	Archer	Bourdieu	capital
Alzheimer disease	dementia	processing speed	digit-symbol substitution	aging	cognitive
dementia	remote monitoring	physiology	Internet of Things	alerts	monitoring	technology	detection	blood pressure	support	feasibility	system	quality of life
e -visit	patient portal message	digital health tool	patient portal	perception	attitude	qualitative	e -consult	remote care	remote	visit	remote consult	vulnerable	messaging	telehealth	telemedicine	eHealth
virtual reality	dementia	patient-centered design	psychophysiological responses	behavioral and psychological symptoms	in-patient	VR	symptom management	quality of life	intervention	mental health	mental disorder	dementia care
ikigai	meaning in life	purpose	well-being	eudaimonic	hedonic	happiness	home robots	social robots	human-robot interaction	Japan
internet-based cognitive behavioral therapy	usability	geriatric depression	community-engaged research	web-based	geriatrics	geriatric	depression	psychotherapy	mental health	older adults	older adult	cognitive behavioral therapy	CBT	design	development	community	user centered design	digital health	aging	old age	digital mental health	web-based health	internet
physical activity	older women	COVID-19	sedentary behavior	wrist-worn accelerometers	ActiGraph	aging	elderly population	women's health	digital health	frail	healthy lifestyle
patient and public involvement	dementia	co-production	misconceptions	stigma	Twitter	social media	Alzheimer's Disease
dementia	agitation	sensors	smart health	wearable technology	just-in-time notifications	caregiver	dyad	home-based	qualitative
internet	older people	social participation	aging	instrument	elderly	social platform	perception	connectedness
dementia	caregiver	internet	eHealth	implementation	senior friendly communities
aging in place	technology	gerontechnology	assistive technology	gerontology	geriatric	geriatrics	older adult	older adults	aging	scoping	review methods	review methodology	older people	evidence map	evidence mapping
assistive technology	technology acceptance	immigrant	dementia	marginalized older adults
community-engaged learning	digital divide	underserved older adults	digital literacy training	intergenerational programs
dementia care	robotics	emotion	facial expression	expression intensity	long-term care	sensory modality	gerontology	gerontechnology
Apple Watch	chronic obstructive pulmonary disease	digital health	older adults	qualitative descriptive	technology acceptance	telemonitoring
information and communication technology	ICT	long-term care facilities	COVID-19	social isolation	loneliness	pandemic	implementation sciences	protocol	nursing home	mobile phone
aged	self-assessment	mobile apps	mobile health	mHealth	community-based participatory research	co-creation	comprehensive geriatric assessment	mobile phone
co-design	remote	older people	medications	medication plan	patient safety	patient experience	participatory	engagement
aged care	COVID-19 pandemic	lockdowns	older adults	video calls	videoconferencing	mobile phone	COVID-19
COVID-19	physical activity	older adults	barriers	changes	repeated random telephone survey	China	aging	elderly population
information and communication technologies	successful aging	healthy aging	independent living	agism	research methods	double -bind theory	mobile phone
mindfulness	dyadic	dementia	caregivers	user needs	intervention	user	feedback	design	accessibility	relationships	mindset	essential
nursing homes	health information technology	policy	nursing informatics	electronic health record	electronic data	data sharing	care providers	resident	care	quality of care	structural disparity	clinical support	administration
eHealth	multimorbidity	primary care	cost-effectiveness	older adult	elder	cost	patient reported outcome	community	complex care	aging	Canada	North America	chronic disease	chronic condition	decision tree	model	sensitivity analysis
informal caregivers	family caregivers	patient portal	electronic health record	telehealth	aging in place	web-based medical record
dementia	depression	ecological momentary assessment	tool performance
frailty	frail elderly	wearable electronic devices	fitness trackers	activity trackers	heart rate	sleep monitoring	critical care outcomes
feasibility and acceptability	medication understanding	use self-efficacy	stroke	video narratives
Connected Health	dementia	informal caregiver	home care	home monitoring
mobile apps	communication barrier	dementia	caregivers	long-term care	patient-centered care
mobile health	aged	lifestyle	self-management	diabetes mellitus	type 2
evaluation	usability	family caregiver	Alzheimer disease	dementia	digital health	mobile phone
digital divide	digital learning	smartphones	social gerontology	older adults	COVID-19 pandemic	technology adoption
digital	technology	remote	monitoring	cognition	neuropsychology	cognitive impairment	neurodegenerative	screening	clinical trials	mobile phone
intergenerational befriending	social isolation	boredom	contactless socialization	service learning	internal motivation	mobile phone
functional capacity	instrumental activities of daily living	older adults'cognitive engagement	older adults'social role	internetimpact on seniors	educational attainment	low education	independent living	older adults	health disparities
usability	older adults	remote sensing	sensor systems	wearable device	mobile phone
dementia	individualized physical exercise	tailored exercise	physical activity	older adults	app	mobile health	mHealth	usability	mobile phone
passive monitoring	in-home sensor	mild cognitive impairment	2-person home	life space activity	sensor	older adult	aging	elder	gerontology	geriatric	cognition	cognitive impairment	activity pattern	at home	daily activities	activities of daily living	digital health	old age	technology
aging	balance	perturbation	locomotion	cognition	exergame	anxiety
ethics	older adults	frailty	smart home	assistive technology	aging in place	ethical concerns	implementation	bioethics	technology ethics	autonomy	privacy	security	informed consent	support ecosystem
Parkinson disease	dual-task training	exercise	digital intervention	online intervention	physical activity	physical therapy	elder	older adult	geriatric	neurodegenerative	adherence	acceptability	community based	group program	online program	physiotherapy	cognitive training online exercise	Parkinson's	neuromuscular	task training	physiotherapist	motor	movement	cognitive	cognition	vocal
dementia	wandering	electronic tracking devices	bioethics	locators	monitors	surveillance devices	management	technology	care tool	caregiver	device	vulnerable	elderly
passive monitoring	smartphone app	cognitive impairment	social behavior	dementia	mHealth	mobile app	cognitive	mental health	social withdrawal	well-being
dementia	technology	mobile app	home care	focus groups	qualitative research	digital therapeutics	value-based care	aging in place	caregiving
mHealth	mobile phone	older adults	health behavior	physical activity	Fitbit
mHealth	community-based participatory research	five animal play	wuqinxi
aging	ambient assisted living	elderly	usability testing	user-centered design
technology	arrhythmia	monitoring	older people	cardiology	qualitative	wearable
heart failure	mobile messaging	structured telephone support	self-care management	medication adherence	quality improvement
Alzheimer	caregiving	chatbot	conversational artificial intelligence	dementia	digital health	health care technology	psychoeducational	medical innovations	language models	mobile phone
cognitive decline	speech processing	machine learning	multilanguage	Mini -Mental Status Examination
telemedicine	telehealth	chronic disease	multimorbidity	older adults	mobile phone
physiotherapy	telehealth	telephysiotherapy	exercise	aged care	qualitative methods	behavior change	technology	virtual care
psychosocial	intervention	technology	COVID-19	LMIC	low and middle income countries
physical activity	dementia prevention	cognitive health	hybrid	aging in place	active	exercises	exercising	healthy lifestyle	dementia	dementia onset	dementia care	preventive	prevention	cognition	cognitive	hybrid mode
Alzheimer disease and related dementias	risk prediction	graph neural network	relation importance	machine learning
serious game	mild cognitive impairment	cognitive stimulation	design	pilot study	older people	activities of daily living	shopping	ecological validity
caregiving	dementia	social support	social media	Reddit
electronic health record	EHR	electric medical record	EMR	patient record	health record	personal health record	PHR	unstructured data	rule based analysis	artificial intelligence	AI	large language model	LLM	natural language processing	NLP	deep learning	Alzheimer's disease and related dementias	AD	ADRD	Alzheimer's disease	dementia	geriatric syndromes
internet use	aging	stress	personal resources	technical resources	Hobfoll's Conservation of Resources theory	COR theory
cancer	aging	self-management	usability testing	design thinking	design	oncology	develop	development	usability	gerontology	geriatric	geriatrics	older adult	older adults	elder	elderly	older person	older people	ageing	mHealth	mobile health	app	apps	application	applications	symptom
handgrip	sit-to-stand	fitness	assessment	functionality	body composition	balance	fall	impedance	bioelectrical
physical activity	physical function	gerontology	geriatric	geriatrics	older adult	older adults	elder	elderly	older person	older people	ageing	aging	aged	digital peer support app	mHealth	mobile health	app	apps	application	applications	eHealth	peer support	exercise	mobile phone
robots	nursing staff	nursing home	senior living	systematic review	aging	older adults	gerontology	participatory design	userneeds	nurses	nursing	retirement	long-term care	geriatrics	elderly	older people	syntheses	review methods	review methodology	searches	searching	systematic	experiences	attitudes	opinions	perceptions
diabetes mellitus	patient-reported outcome measure	life expectancy	diabetes	diabetic	predict	model	mortality	chart review	chart abstraction	patient chart	prediction model	patient-reported outcome
ambient assisted living	active assisted living	AAL	internet of things	aging well	aging in place	older adults	geriatrics	standards	policies	health care
information dissemination	health communication	COVID-19	COVID-19 pandemic	public health	health of older people	mental health
informal carers	information technology	internet	information needs	mixed methods evaluation	Reach	Effectiveness	Adoption	Implementation, and Maintenance	RE-AIM	mobile phone
patient portal	tethered personal health records	acute care hospitals	implementation	scoping review
active aging	transportation	e-tool	user-centered	review	Canadian mobility experience
puzzle games	aging	cognitive assessment	visual attention	adults	elderly	well-being	randomized controlled trial	RCT	older adult
scaling up	knowledge translation	dissemination strategies	integrated knowledge translation	public libraries	citizen workshops	potentially inappropriate medicines
long-term care	caregiver burden	nursing homes	aged	information technology	sensors
dementia guide	self-management for couples with dementia	dementia self-help	dementia app	dementia resource	feasibility study	nonrandomized study	dementia intervention
internet	information	health	communication	strain	education	eHealth literacy
COVID-19	coronavirus	older adult	plant-based diet	eating patterns	whole foods	Mediterranean diet	obesity	pandemic	ethnic minorities	telehealth	digital technology	racial disparities	aging
aging	chromosome	exercise	meta-analysis	telomere	telomerase	genes	genome	DNA
older adult	gerontology	geriatric	old	older	elderly	aging	aged	post-acute care	communication	satisfaction	medication information	patient-provider comparison	technology-based intervention	technology acceptance model	discharge	EHR	record	portal	cross-sectional	survey	questionnaire	experience	attitude	opinion	perception	perspective
implementation success	implementation outcomes	counseling	technology	dementia
knowledge translation	Twitter	older adults	Facebook	knowledge mobilization
gerontology	geriatrics	older adult	elderly	aging	aging-in-place	localization	ambient sensor	wearable sensor	acceptability	home monitor	health monitor	technology	digital health	e-health	telehealth	clinical studies	cognitive impairment	neuro	cognition
early detection	Alzheimer disease and related dementias	mild cognitive impairment	digital voice	machine learning	smartphone	mobile phone
telehealth	telemedicine	aging	older people	COVID-19	Australia	45 and Up Study	health-related determinates	Technology Acceptance Model	mobile phone
caregivers	caregiver	caregiving	carer	carers	STAR-C	STAR caregiver	internet	web-based	online	educational	education	family care	family	families	informal care	adaptation	adaptations	cultural	culturally	module	modules	training	Hispanic	Hispanics	Spanish	Latin
online social interaction	cognitive health	age differences	Health and Retirement Study	social activity	internet use	isolation
dementia	technology	patient and public involvement and engagement	co -design	coproduction
HIV	human immunodeficiency virus	perspective	telemedicine	telehealth	virtual care	virtual health	virtual medicine	qualitative	gerontology	geriatrics	older adult	older people	aging
digital exclusion	digital inclusion	older people	technology	aged	web-based	internet
telemedicine	telehealth	digital health	service use	COVID-19
age advocacy	social media engagement	older adults	ageism	data science
gerontology	geriatric	geriatrics	older adult	older adults	elder	elderly	older person	older people	ageing	aging	frailty	frailty index	frailty trajectory	frail	weak	weakness	heart failure	HF	cardiovascular disease	CVD	congestive heart failure	CHF	myocardial infarction	MI	unstable angina	angina
quality of life	older adults	individual factor	family factor	structural equation modeling (SEM)
loneliness	social isolation	active assisted living technology	long-term care	dementia	Alzheimer	implementation	CFIR
health technology	interdisiplinary team	older adults	dementia	communication	communication aids for disabled persons	communication boards	app	Alzheimer disease	family	caregiver	clinical care	development	speech	psychosocial intervention	software design
robotic technology services	appearance	function	aged care	immigrant	Chinese	robot	robots	robotic	robotics	older adults	elderly	preference	cross sectional	cross-sectional	survey	healthy aging	aging in place	social	isolation	companion	companionship	Asian	Asian population	population	population studies	aging
older adults	technology	COVID-19	well-being	elderly population	technology use	physical disability	virtual health	social interaction	digital gaming	digital learning
technology	aging in place	augmented reality	home modification	mobile	assessment	mobile application	qualitative study	environmental barrier
United States	Alzheimer's disease	cognitive dysfunction	early diagnosis	psychometrics	speech	technology assessment
Apple Watch	chronic obstructive pulmonary disease	pulse oximeter	qualitative descriptive	self -monitoring	smartwatch
digital literacy	digital skills	older adults	mobile device proficiency	online	mobile phone
COVID-19	delirium	neurocognitive disorder	data repository	adults	pilot study	symptom	electronic health record	viral infection	clinical	patient	research	diagnosis	disorder	memory	covid	memory loss	old	old age
readmissions	care fragmentation	health information exchange	mortality	Alzheimer disease	electronic health information	information sharing	older adults	information exchange	hospital system	health informatics
osteoporosis	machine learning	screening tool	older people	health care	Hong Kong
health information technology	patient portals	older adults	digital health	self-management	mobile phone
long-term care	automated nutrient intake	convolutional neural network	food segmentation	food classification	depth imaging	deep learning	collaborative design	aging	food intake
physical activity	older adults	intervention	loneliness	depression	eHealth	mobile health	mHealth
falls	aged	routinely collected data	evaluation research	systematic review
nursing homes	long-term care	COVID-19	depression	stress	coping	burden	mental health	elderly	older adults	risk	telehealth	self-assessment	scale	mood
osteoporosis	fragility fracture	guideline	mnemonic	acronym	COVID-19	bone	morbidity	mortality	fracture	elderly	older adults	geriatrics	audit	prevention
alert systems	technology	missing persons	dementia	autonomy	privacy	stigmatization	consent
gerontology	geriatric	older adults	elderly	older people	aging	emergency department	emergency room	ED	disposition decision	disposition	discharge	admission	revisit	readmission	observational study	health	hospital
eHealth literacy	digital health services	technology readiness	Readiness and Enablement Index for Health Technology	READHY	chronic conditions
Parkinson disease	rehabilitation	Irish dancing	balance	gait	socially interacting robot
cognition function	older adults	intervention targets	elder	elderly	cognitive impairment	stimulating activity	instrumental activities of daily living	IADL	daily living activity	cognitive domain	non-demented	cognitive network	holistic cognition	holistic cognition function	network comparison	central variables	bridge variables	network analysis
social isolation	loneliness	aged	older adults	Asian American	immigrant	vulnerable populations	internet	information and communication technologies	ICTs	digital divide	technology acceptance model	mobile phone
stroke rehabilitation	posture	postural balance	wearabletechnology	multisensory feedback	smartphone	stroke	mHealth	mobile health	digital health	digital technology	digital intervention	wearable technology	gerontology
artificial intelligence-based health technologies	health technology	AI-based health technology	machine learning	ML	artificial intelligence	AI	algorithm	model	analytics	perceptions	acceptability	gerontology	geriatrics	older adult	elderly	older person	older people	aging	mobile phone
acoustic	psycholinguistic	speech	speech marker	speech markers	cognitive impairment CI	mild cognitive impairmentMCI	cognitive disability	cognitive restriction	cognitive limitation	machine learningML	artificial intelligenceAI	algorithm	algorithms	predictive model	predictive models	predictive analytics	predictive system	practical model	practical models	earlywarning	early detection	NLPnatural language processing	Alzheimer	dementia	neurological decline	neurocognition
assistive technology	accessible technology	accessibility technology	assistive technologies	accessible technologies	assistivedevice	assistive devices	dementia	people living with dementia	dementia care	person-centered technology	patient-centeredtechnology	person-centered technologies	patient-centered technologies	memory support	prompting	user-computer interface	user interface	UI	app	apps	digital health	digital technology	digital intervention	digital interventions	mobile phone
age	ageing	ageism	aging	algorithm	algorithmic bias	artificial intelligence	bias	digital ageism	elder	elderly	geriatric	gerontology	machine learning	older adult	older people	older person	review methodology	review methods	scoping	search	searching	synthesis
musculoskeletal	digital health platform	physiotherapy self-management	digital triaging	phone app	qualitative	focus group	mobile phone
self-determination theory	usability	mobile technology model	aging	eHealth	mobile health	mHealth	smart displays	video calls	older adult	chronic conditions	mobile phone
older adults	qualitative method	pain	coping strategies	eHealth	pain management	mobile phone
clinician	provider	health professional	smart home	remotemonitoring	technology	readiness	adoption	preparedness
daily activity	health	technology use	older adult	qualitative study	focus group	COVID-19
information and communication technology	implementation	determinants	social isolation	loneliness	organization	digitalization	facilitators	barriers	older people
older adults	type 2 diabetes mellitus	voice activation	digital health	exercise
eHealth	telemedicine	aged	geriatrics	multiple chronic conditions	social support	quality of life	primary care	mobile phone	smartphone
markerless motion capture	motion analysis	movement analysis	motion	neurodegeneration	neurodegenerative	systematicreview	movement	body tracking	tracking	monitoring	clinical decision making	decision	decision making	dementia	neurodegenerative disease	mild cognitive impairment	Parkinson's disease	tool	mobility
myocardial injury after noncardiac surgery	older patients	machine learning	personalized prediction	myocardial injury	risk prediction	noncardiac surgery
telemedicine	televisits	telehealth	eHealth	electronic health	older adult care	nursing homes	change management	implementation	science	technology transfer	innovation transfer	long-term adoption	COVID-19 crisis	postpandemic	coronavirus	digitalization
residential aged care facility	cognitive dysfunction	mobility limitation	accelerometry	physical activity	aged residential care
dementia	Alzheimer disease	memory loss	cognitive impairment	missing incident	wandering	critical wandering	older adults	retrospective design
internet skills	depression	second-level digital divide	instrumental variables
teleconsultation	long-term care facilities	nursing	nursing practices	workflow optimization	residents	rural	telehealth	Quebec
telehomecare	telemedicine	telehealth	caregivers	older adults	attitudes
caregiving	dementia	social support	technology	intervention	Alzheimer disease	family	care network	elder	CareVirtue	open text	online platform	digital journaling tool	computational informatics	thematic analysis	topic modeling	neurodegeneration	gerontology	sentiment analysis
advance care planning	ACP	digital health tools	system usability	gerontology	geriatric	geriatrics	older adult	older adults	elder	elderly	older person	older people	ageing	aging	adoption	acceptance	usability	digital health	platform	website	websites
older adults	health equity	rural	chronic disease	outcome evaluation	behavior change	technology	community based	evidence based	health promotion	mobile phone
Franco-Sierra ND	D & iacute	az-Nieto JF (2020) Rapid mitochondrial genome sequencing based on Oxford Nanopore Sequencing and a proxy for vertebrate species identification. and Evolution 3544-3560
older adults	motor difficulties	socioeconomic status	social assistive robots	monitoring technologies	mixed methods
remote programming	Parkinson disease	deep brain stimulation	telemedicine	economic evaluation
delirium	3D-CAM	older adults	clinical decision support system	nurse	3-Minute Diagnostic Interview for Confusion Assessment Method-Defined Delirium
knee osteoarthritis	KOA	40-m fast-paced walk test	40mFPWT	timed up-and-go test	TUGT	timed up and go	TUG	functional assessment	monitoring	wearable	gait	walk test	plantar	knee	joint	arthritis	gait analysis	regression model	machine learning
dementia	family caregiver	web-based training	care burden	care ability	caregivers	carer	caregiving	informal care	RCT	controlled trial	randomized	gerontology	geriatric	older adult	elder	elderly	older person	older people	ageing	aging	dementia care	randomized controlled trial	internet-based training
informal dementia caregiver	online health community	social support	survey	online peer support	caregiving challenges
acceptance and commitment therapy	psychotherapy	loneliness	technology	lonely	older adults	older adult	gerontology	geriatric	geriatrics	emotion regulation	mental health	elder	elderly	isolation	aging	mHealth	digital health	digital mental health	online health	online support	eHealth	internet	depression
mobile apps	digital storytelling	older adults	mobile phone	cognitive impairment
intervention development	osteoarthritis	Tai Chi	web-based intervention	online	telehealth	unsupervised exercise	exercise	physical activity	arthritis	development	web based	hip	knee	gerontology	geriatric	older adult	aging	bone	workout	digitalhealth	eHealth	literature review	telemedicine
patient portal	palliative care	family caregiver	caregiver	dementia	cancer	clinic	age	race	gender	employment	education	model	ethnicity	health system	intervention	regression analysis
aged	intention	decision aid	decision support techniques	housing	unified theory of acceptance and use of technology	UTAUT	information technology	internet	shared decision-making
life story visualization	Story Mosaic system	human-centered design	prototype refinement workshops	eldercare	caregiver	elder	older adult
prediction model	nursing home admission	electronic health record	EHR	administrative claims data	administrative data	claims data	health record	medical record	long-term care	nursing home	elder care	geriatric	gerontology	machine learning	PRISMA	scoping review	search strategy	aging	older adult
dementia	caregiving	eHealth	digital interventions	positive emotion	stress	coping
social media	informatics	aging	ageism	public	COVID-19	disease	language	older adults	Twitter	elderly	term	terminology	pandemic	tweets
informal caregiving	cognitive impairment	unobtrusive sensing solutions	in-home care	aging in place	assistive technologies
dementia	caregivers	eHealth	community resources
aging in place	naturally occurring retirement communities	social networks	social networking	social capital	aged
dementia	caregiver	web-based education	internet	consumer health information	feedback	perception	survey	questionnaire	patient education	health education	care partner	caregiving	spousal care	informal care	Alzheimer	cognitive impairment	cognitively impaired	Lewy body	gerontology	geriatric
Alzheimer disease	technology	disease management	personal health record	family caregiving	informal caregiving	caregiver burnout	web-based intervention	assistive technology
COVID-19	age-friendliness of environments	physical isolation	digital communication technologies	loneliness	cross-sectional	WHO	World Health Organization	older adults	reduced mobility	age friendliness of environments	adult well-being	social connections	aging in place	life-space mobility	LSE	functional mobility	UCLA loneliness scale	age-friendly environment assessment tool	AFEAT
virtual reality	VR	aging	geriatric syndromes	diabetes	elder abuse and neglect	gerontology	geriatrics	older	elderly	education	student	cinematic	video	head mounted	feasibility	experience	attitude	opinion	perception	elder abuse	chronic conditions	older adult care	health intervention	randomized controlled trial
unmet needs	assessment development	family caregivers of people with dementia	dementia	need	Alzheimer	self-guided	self-reported	caregiver	informal care	spousal care	interview	qualitative	thematic	usability	mHealth	tablet	self-completed	aging	patient care	health interventions	care giver	digital health	ehealth	digital assessment	memory
timed up and go test	self-assessment	instrumented assessment	technology-based assess-ment	physical capacity	mobility	aged	mobile applications	smartphone	diagnostic self evaluation
multimodality	artificial intelligence	AI	generative AI	usability	black	African American	cultural	Alzheimer's	dementia	caregivers	mobile app	interaction	cognition	user opinion	geriatrics	smartphone	mHealth	digital health	aging
STAM	senior technology acceptance model	validity	reliability	mHealth	older adult	technology acceptance	mobile health	app	transcultural adaptation	psychometric analysis	geriatrics	cross-sectional study	Thai	theory analysis	Cronbach alpha	McDonald	quality of life	well-being	social media	telehealth	health informatics	eHealth	mobile phone
aging	frailty	cognition	cohort study	sleep duration	sleep quality	longitudinal study
mild cognitive impairment	multimodal intervention	prevention	randomized controlled trial	cognitive decline
cognitivetraining	dual-task	co-design	online	olderadults	Hong Kong
disability	prediction model	older adults	China Health and Retirement Longitudinal Study	CHARLS	medical resources allocation
exercise	older adults	qualitative study	qualitative	experience	attitude	opinion	perception	perspective	interview	internet	kinesiology	physiotherapy	synchronous	online	home-based	gerontology	geriatric	older	aging	physical activity
ageing	digital technology	dietary measurement	care homes	co-design	dietary intake	food diary
centenarians	near-centenarians	depressive symptoms	depression diagnosis	screening	assessment	e -Delphi technique	web-based	survey
mobile health	mHealth	feasibility	physical activity	older adults	health promotion	usability	mobile phone
model-based features	gait analysis	Parkinson disease	computer vision	support vector machine
remote monitoring technology	home care	health service use	aging in place
dementia	advance care planning	user engagement	web-based tool	care	website	caregiver	communication	tool	online
virtual reality	aged	learning	upper extremity	video games	kinematics
feasibility	sleep	remote study design	mild cognitive impairment	dementia	electroencephalography	actigraphy	saliva	digital biomarkers
aged care	digital health	digital literacy	education	older adults	professional development	digital transformation	digital resources	users	community	learning	support	safe	ethical	satisfaction
atherosclerotic cardiovascular disease	dementia	Alzheimer disease	vascular dementia	machine learning	UK Biobank
older patients with cancer	postoperative outcomes	functional disability	machine learning	decision-making
digital health technology	web-based assessment	aging	APOE	motor skills	sensitivity	risk factors	adults	older adults
stage	severity	progression	correlation	association	cognitive impairment	functional activities	cognitive assessment	BrainCheck	dementia	Alzheimer disease	gerontology	geriatric	old	elderly	aging	retrospective analysis
artificial intelligence	machine learning	sarcopenia	dementia	masseter muscle	tongue muscle	deep learning	head	tongue	face	magnetic resonance imaging	MRI	image	imaging	muscle	muscles	neural network	aging	gerontology	older adults	geriatrics	older adult health
aged care	gerontology	geriatric	old	aging	clinical decision support	delivering health information and knowledge to the public	diagnostic systems	digital health	epidemiology	surveillance	diagnosis	frailty	machine learning	prediction	predictive	AI	artificial intelligence	Thailand	community dwelling	health care intervention	patient care
biological age	aging clock	mortality	artificial intelligence	machine learning	record	history	health checkup	clinical relevance	gerontology	geriatric	older	elderly	aging	prediction	predictive	life expectancy	AI
sleep	sleep/wake	circadian	activity pattern	dementia	cognition	mobile sensing	actigraphy	accelerometer
social media	natural language	Alzheimer disease	social support	online communities	machine learning
smart health wearables	self-determination theory	AI anxiety	perceived privacy risk	health consciousness
older adults	HIV	virtual care	co-design	qualitative research
horticultural activity	dementia	caregivers	dyadic intervention	technology-enhanced intervention
aging	mild cognitive impairment	subjective cognitive impairment	digital health	cognition	neuropsychology
caregiver	aging	burnout	stress	mental health	employees
adapted physical activity	older adults	gerontology	geriatrics	older	aging	randomized controlled trial	volley-ball	light volleyball	intervention	sports	physical activity	exercise	physical attributes	RCT	controlled trial
emergency care	digital twin	prehospital emergency care	in-hospital emergency care	recovery
diabetes	sarcopenia	combined effect	sleep disorders	elderly	cohort study
dysfunction	sexual health	sexual well-being	sexually active	sexual activity	well-being	correlate	sex partner relationship	gerontology	geriatrics	older adults	elder	elderly	older person	aging	China	cross-sectional study
psychiatry	eHealth	mental health	digital literacy	older patients	older adult	care partner	proxy access	open record access	Open Notes	patient portal	artificial intelligence	AI
delirium	functional decline	Japan	older adult	routinely collected health data	elder	hospital complication	HAC-OP	incontinence	pressure injury	inpatient care	diagnosis procedure combination	predictive validity	hospital length of stay	administrative data	acute care	index hospitalization	diagnostic code	linear regression	logistic regression	long-term care	retrospective cohort	observational study	patient care	gerontology	hospital care	patient complication
teleconsultation	long-term facilities	nursing	barriers and facilitators	rural	telehealth	qualitative	pilot study	Quebec
older adults	gerontology	geriatric	aging	feasibility	acceptability	mobility	wearable	inpatient	hospital-acquired disability	physical performance	mHealth	mobile health	hospital	physical activity	exercise	Fitbit	posture	walk
depression	classification	machine learning	artificial intelligence	older adults
telemedicine	digital health	remote consultation	health services for the aged	patient acceptance of health care	COVID-19
Chile	aging	frailty	geospatial clustering	urban factors	neighborhood conditions
frailty syndrome	older adults	body composition	bioelectrical impedance analysis	muscle ultrasound, dual-energy X-Ray absorptiometry	mobile health apps	primary care	PowerFrail App
dementia	memory loss	memory	cognitive	Alzheimer disease	natural language processing	NLP	deep learn- ing	machine learning	real-world insights	electronic health records	EHR	cohort	diagnosis	diagnostic	trajectory	pattern	prognosis	geriatric	older adults	aging
digital technology	digital e-health	accessibility	user-friendliness	neurocognitive disorders	Alzheimer disease	dementia
aged care	older adults	interactive robots	social engagement	evaluation	geriatric	robot	day program	perception
older adults	cognitive decline	Alzheimer disease	machine learning	blood biomarkers	disease history	Mini-Mental State Examination	MMSE	Chinese Longitudinal Healthy Longevity Survey	CLHLS
dementia	caregivers	dyads	technology	design	immersive
dementia	Alzheimer disease	remote monitoring	Alzheimer	caregiver	fall detection	artificial intelligence
falls prevention	dashboard architecture	predictive	sustainability	challenges	decision support	falls	aged care	geriatric	older adults	economic burden	prevention	electronic health record	EHR	intervention	decision-making	patient safety	risks	older people	monitoring
digital care records	adult social care	digitization	domiciliary care	carehomes	electronic care records	PRISMA
deprescribing	large language models	geriatrics	potentially inappropriate medication list	emergency medicine	natural language processing	calibration
physical activity	exercise	exercising	physical function	older adult	aging	eHealth	peer support	mobile phone	mHealth	mobile health	mobile app	app	application	smartphone	digital
telehealth services adoption	survey	questionnaire	telehealth	older adult population	subjective well-being	transition cost	technology acceptance model	importance-performance map analysis IPMA
physical activity	physical exercise	exercising	gerontology	geriatric	older adult	older person	older people	active aging	postretirement work	cluster randomized controlled trial	RCT
eHealth	web-based intervention	implementation	sustainability	advance care planning	NASSS framework	nonadoption	abandonment	scale-up	spread	and sustainability framework	health communication	patient education	patient-centered care
surveillance technology	nursing home	stakeholders	values	dementia	safety
public health	edentulous	oral-systemic disease	epidemiology	cohort studies
Alzheimer disease and related dementias	electronic health records	large language models	clustering	unsupervised learning
exercise	older adults	digital intervention	Zoom	balance	posture	strength	fall prevention
indoor assistivetechnology	positive aging perceptions	quality of life	social support	technology acceptance	technology readiness
cyberchondria	cognitive fusion	health-related quality of life	well-being	mediation
aging	coronary artery disease	nomogram	SIRT6	TyG index	silent information regulator 6	triglyceride glucose index
China	characteristic	risk factors	urination and defecatory dysfunction	longitudinal cohort study
aging in place	technology	gerontechnology	AgeTech	assistive technology	older adult	aging	ambient assisted living	active assisted living
falls	older adults	mHealth	prognostic tool	clinical validity	AI	mobile health	artificial intelligence
dementia	communication	caregivers	technology	burden	mixed methods design	quality of life	mobile phone	tablet
Alzheimer disease	ML-based diagnosis	machine learning	prevalence	cognitive impairment	classification	biomarkers	imaging modalities	MRI	magnetic resonance imaging	systematic review	meta-analysis
assessment	virtual reality	360-degree videos	user experience	memory	aging	psycho gerontology
physical activity	remote monitoring	wearable device	adherence	older adults
co-design	storytelling	dementia	delirium	older adults	person-centered care
social media	health misinformation	gray digital divide	United States	older adults	aging	health information	false information	falsehoods
Elderly	Makkah	Malnutrition	Mini Nutritional Assessment Short Form	Risk factors
activities of daily living	toileting habits	bowel movements	elder care	smart toileting	monitoring technology
assistive technology	user-centered design	usability	dementia	smartwatch	mobile phone
patient portal use	video visit use	older adults	racial and ethnic differences	telehealth	mobile phone
guided self-management	internet	progressive relaxation	technology	anxiety	telehealth	veterans	older adults
frailty	frailty website	patient-oriented assessment	community-dwelling older adults	internet security	privacy	barrier	barriers	development	implementation	patient-oriented	internet	virtual health resource	community dwelling	older adult	older adults	health care professional	caregiver	caregivers	technology	real-time	monitoring	aging	ageing
dementia	dementia care	caregivers	electronic health record	patient record	aging	geriatrics	memory
sarcopenia	older adults	physical exercise program	explainable artificial intelligence	tai chi
gerontechnology	physical activity	diet	technical assistance system	health data	qualitative research
remote sensing technologies	dementia	real-time location systems	Fit between Individuals, Tasks, and Technology framework	FITT framework	technology implementation
case management	dementia	health information systems	mobile apps	user needs	mobile phone
voice-activated device	voice-activated devices	frailty	frail	weak	weakness	technology	activity	physical activity	exercise	exercising	caregiver	caregivers	caregiving	caretaker	caretakers	caretaking	care-giver	care-givers	care-giving	care-taker	care-takers	care-taking	gerontology	geriatric	geriatrics	older adult
home care	medication management	adherence	self-management	multidose drug dispensing	Norway	primary care	older adults	primary care	older adults
older adults	driving	transportation	healthy aging	aging in place	quality of life
touch-based digital technology	gerontology	geriatric	older	elderly	aging	aged	tablet-based technology	tablet	digital care application	mHealth	mobile health	app	health app	home care setting	caring relatives	dementia	MCI	Alzheimer	mild cognitive impairment	cognition	prototype	digital health	telehealth	memory loss	patient care	patient health
digital health care	digital health platform	general practice	qualitative research	older adults	primary care	mobile phone
advance care planning	decision aid	heart	website	heart failure	care plan	caregiver	usability	acceptability
visual impairment	China	middle-aged and elderly adults	machine learning	prediction model
transcatheter aortic valve replacement	frailty	cardiology	machine learning	TAVR	minimally invasive surgery	cardiac surgery	real-world data	topic modeling	clinical notes	electronic health record	EHR
serial reaction time task	SRTT	implicit learning	mobile digital assessments	cognitive impairment	neurodegeneration	tablet-based testing	mild cognitive impairment	MCI	dementia	Alzheimer	neuropsychology	aging	older individuals
informal caregivers	Alzheimer disease	dementias	web-based community	sentiment analysis	topic modeling	caregiving	carers	family care	support group	peer support	gerontology	geriatrics	aging	attitudes	opinion	perceptions	perspectives	sentiment	cognitive	web-based communities	Linguistic Inquiry and Word Count	machine learning	ValenceAware Dictionary for Sentiment Reasoning
active aging	longitudinal study	technostress	technology usability and acceptance	scaling up
loneliness	smart textiles	wearable technology	health monitoring	older people	co-design	design requirement	mobile phone
mHealth	mobile health	mobile application	smartphone	digital health	digital technology	digital intervention	gerontology	geriatric	older adult	aging	eFHS	eCohort	smartphone app	baseline app surveys	Framingham Heart Study	health information	information collection	mobile phone
Alzheimer disease	artificial intelligence	caregivers	chatbot	dementia	mobile applications	conversational agent	design	apps
multiple chronic conditions	medical complexity	co-occurring conditions	substance use	COVID-19	SARS-CoV-2	older adults	gerontology	geriatrics
domain adaptation	adherence	cognitive training	deep neural networks	early detection of cognitive decline
digital adoption	COVID-19	informal caregivers	carer support organization	organization performance	integrated care systems	care systems	health policy	aging in place	digital divide
medication adherence	drug prescription switch	generic drug	logistic model	long-term longitudinal study	patient severity	systolic blood pressure	serum creatinine	aging	big data
education	social media	outreach	recruitment	Alzheimer's disease	Alzheimer disease
cognitive intervention	home-based experiment	robots	older adults	technology adoption	digital health
web-based assessment	caregiver	technology implementation	Consolidated Framework for Implementation Research	CFIR	information technology	IT	familycaregivers	eHealth
eHealth	telemedicine	nursing home	pandemic	Germany
traumatology	orthogeriatrics	older adult	elderly	older people	aging	interviews	mHealth	mobile health	mobile application	digital health	digital technology	digital intervention	CDSS	clinical decision support system	artificial intelli- gence	AI	algorithm	predictive model	predictive analytics	predictive system	practical model	decision support	decision support tool
assistive technology	dementia	implementation	caregiving	psychosocial research
frailty	frailty assessment	electronic patient records	functional independence measure	routinely collected data	hospital register	patient records	medical records	clinical data	older adults	cluster analysis	hierarchical clustering
dementia	informal care	mobile health applications	tailoring	information quality	mobile phone
mHealth	older adults	pain	self-management	pain management	mobile health	musculoskeletal pain	scoping review	pain outcomes	mobile phone
out-of-hospital-cardiac arrest	machine learning	social determinants of health	SDOH	cluster	cardiac	heart	cardiology	myocardial	phenotype	phenotypes	subphenotype	subphenotypes	mortality	death	survive	survival	survivor	survivors	retrospective	observational	cohort	algorithm	algorithms	k-means	clustering	association
age-friendliness	aging	home environment	self-assessment	digital	tool
co-design	engagement	medications	medication plan	older people	older adults	participatory	patient experience	patient safety	remote
technological innovation	JMIR Aging	older adults	innovation	technology	digital ageism	digital health	older adult care
smart energy meter	healthy aging	activities of daily living	independent living	monitoring	older adults	devices	risk	well-being	effectiveness	design	safety
arousal	caregivers	cognitive behavioral therapy	CBT: cognitive behavioral therapy for insomnia	CBT-I	dementia	insomnia	internet
health information	information-seeking behavior	COVID-19	qualitative research methods	communication	media and networks	aging	older adults	elderly population	mass media	public health information	trust
geriatrics	nursing homes	pressure ulcer	propensity scores	severity of illness index	development	validation	clinical	treatment	pressure injury	injury	risk	prevention
aging	older adults	COVID-19	pandemic	sociodemographic profile	face mask	social media	online media	adolescents

## Sheet: data
Times Cited, WoS Core	Publication Year	Journal ISO Abbreviation	PT	Authors	Author Full Names	TI	LA	country	country	Research Areas	Addresses	Reprint Addresses	EM	Author Keywords	Keywords Plus	Document Type	Source Title	PG	IF	CJAL	WoS Categories	ER	ClusterKeyword	Journal ISO Abbreviation	Journal ISO Abbreviation	institute	instituteCoresp	dept	deptCoresp	Continet
234	2021	JMIR Aging	Lebrasseur, Audrey(Canada)	Lebrasseur, A; Fortin-Bédard, N; Lettre, J; Raymond, E; Bussières, EL; Lapierre, N; Faieta, J; Vincent, C; Duchesne, L; Ouellet, MC; Gagnon, E; Tourigny, A; Lamontagne, ME; Routhier, F	Lebrasseur, Audrey; Fortin-Bedard, Noemie; Lettre, Josiane; Raymond, Emilie; Bussieres, Eve-Line; Lapierre, Nolwenn; Faieta, Julie; Vincent, Claude; Duchesne, Louise; Ouellet, Marie-Christine; Gagnon, Eric; Tourigny, Andre; Lamontagne, Marie-Eve; Routhier, Francois		Routhier, Francois(Canada)		A	Geriatrics & Gerontology; Medical Informatics	[Lebrasseur, Audrey; Fortin-Bedard, Noemie; Lettre, Josiane; Raymond, Emilie; Bussieres, Eve-Line; Lapierre, Nolwenn; Faieta, Julie; Vincent, Claude; Duchesne, Louise; Ouellet, Marie-Christine; Lamontagne, Marie-Eve; Routhier, Francois] Ctr Integre Univ Sante & Serv Sociaux Capitale Na, Ctr Interdisciplinary Res Rehabil & Social Integr, 525 Hamel Est, Quebec City, PQ G1M 2S8, Canada; [Lebrasseur,…	Routhier, F (corresponding author), Ctr Integre Univ Sante & Serv Sociaux Capitale Na, Ctr Interdisciplinary Res Rehabil & Social Integr, 525 Hamel Est, Quebec City, PQ G1M 2S8, Canada.		COVID-19; impact; rapid review; older adults; aged individuals; review	LONG-TERM-CARE; MENTAL-HEALTH; SOCIAL-ISOLATION; PSYCHOLOGICAL IMPACT; GENERAL-POPULATION; PHYSICAL-ACTIVITY; LONELINESS; ANXIETY; PEOPLE; EXPERIENCES	Review	JMIR AGING	AREA STUDIES|Q1|1/48	4.8	1.8	Geriatrics & Gerontology; Gerontology; Medical Informatics		PANDEMIC	Canada	Canada	Ctr Integre Univ Sante & Serv Sociaux Capitale Na(Canada)	Ctr Integre Univ Sante & Serv Sociaux Capitale Na(Canada)	Interdisciplinary Res Rehabil & Social Integr	Interdisciplinary Res Rehabil & Social Integr	Q1|1/48
213	2020	JMIR Aging	Goethals, Luc(France)	Goethals, L; Barth, N; Guyot, J; Hupin, D; Celarier, T; Bongue, B	Goethals, Luc; Barth, Nathalie; Guyot, Jessica; Hupin, David; Celarier, Thomas; Bongue, Bienvenu		Goethals, Luc(France)		A	Geriatrics & Gerontology; Medical Informatics	[Goethals, Luc; Barth, Nathalie; Guyot, Jessica; Hupin, David; Bongue, Bienvenu] Univ Jean Monnet, Auton Nervous Syst Res Lab, 10 Rue Trefilerie, St Etienne, France; [Goethals, Luc; Barth, Nathalie; Guyot, Jessica; Hupin, David; Celarier, Thomas; Bongue, Bienvenu] Univ Jean Monnet, Chaire Sante Aines, St Etienne, France; [Barth, Nathalie; Celarier, Thomas] Gerontopole Auvergne Rhone Alpes, St Eti…	Goethals, L (corresponding author), Univ Jean Monnet, Auton Nervous Syst Res Lab, 10 Rue Trefilerie, St Etienne, France.		older adults; physical activity; COVID-19; social marketing		Article	JMIR AGING	AREA STUDIES|Q1|1/48	4.8	3	Geriatrics & Gerontology; Gerontology; Medical Informatics		PHYSICAL	France	France	Univ Jean Monnet(France)	Univ Jean Monnet(France)	10 Rue Trefilerie	10 Rue Trefilerie	Q1|1/48
142	2021	JMIR Aging	Haase, Kristen R.(Canada)	Haase, KR; Cosco, T; Kervin, L; Riadi, I; O'Connell, ME	Haase, Kristen R.; Cosco, Theodore; Kervin, Lucy; Riadi, Indira; O'Connell, Megan E.		Haase, Kristen R.(Canada)		A	Geriatrics & Gerontology; Medical Informatics	[Haase, Kristen R.] Univ British Columbia, Fac Appl Sci, Sch Nursing, T201-2211 Wesbrook Mall, Vancouver, BC V6T 2B5, Canada; [Cosco, Theodore] Simon Fraser Univ, Gerontol Res Ctr, Dept Gerontol, Vancouver, BC, Canada; [Cosco, Theodore] Univ Oxford, Oxford Inst Populat Ageing, Oxford, England; [Kervin, Lucy; Riadi, Indira] Simon Fraser Univ, Dept Gerontol, Vancouver, BC, Canada; [O'Connell, Megan…	Haase, KR (corresponding author), Univ British Columbia, Fac Appl Sci, Sch Nursing, T201-2211 Wesbrook Mall, Vancouver, BC V6T 2B5, Canada.		older adults; social isolation; COVID-19; technology use; eHealth	SOCIAL-ISOLATION; LONELINESS; PEOPLE; IMPACT	Article	JMIR AGING	AREA STUDIES|Q1|1/48	4.8	3	Geriatrics & Gerontology; Gerontology; Medical Informatics		PANDEMIC	Canada	Canada	Univ British Columbia(Canada)	Univ British Columbia(Canada)	Nursing	Sch Nursing	Q1|1/48
90	2020	JMIR Aging	Schifeling, Christopher H.(U.S)	Schifeling, CH; Shanbhag, P; Johnson, A; Atwater, RC; Koljack, C; Parnes, BL; Vejar, MM; Farro, SA; Phimphasone-Brady, P; Lum, HD	Schifeling, Christopher H.; Shanbhag, Prajakta; Johnson, Angene; Atwater, Riannon C.; Koljack, Claire; Parnes, Bennett L.; Vejar, Maria M.; Farro, Samantha A.; Phimphasone-Brady, Phoutdavone; Lum, Hillary D.		Lum, Hillary D.(U.S)		A	Geriatrics & Gerontology; Medical Informatics	[Schifeling, Christopher H.; Shanbhag, Prajakta; Johnson, Angene; Atwater, Riannon C.; Koljack, Claire; Parnes, Bennett L.; Vejar, Maria M.; Farro, Samantha A.; Lum, Hillary D.] Univ Colorado, Sch Med, Div Geriatr Med, Mail Stop B179,12631 E 17th Ave,Room 8119, Aurora, CO 80045 USA; [Phimphasone-Brady, Phoutdavone] Univ Colorado, Sch Med, Dept Psychiat, Aurora, CO 80045 USA; [Lum, Hillary D.] VA …	Lum, HD (corresponding author), Univ Colorado, Sch Med, Div Geriatr Med, Mail Stop B179,12631 E 17th Ave,Room 8119, Aurora, CO 80045 USA.		telemedicine; telehealth; telephone; videoconferencing; health care disparities; older adults; geriatrics; advance care planning; advanced directives; COVID-19; coronavirus pandemic; SARS-CoV-2; primary care	PRIMARY-CARE; TELEMEDICINE; TECHNOLOGY	Article	JMIR AGING	AREA STUDIES|Q1|1/48	4.8	3	Geriatrics & Gerontology; Gerontology; Medical Informatics		PATIENTS	U.S	U.S	Univ Colorado(U.S)	Univ Colorado(U.S)	Geriatr Med	Geriatr Med	Q1|1/48
53	2022	JMIR Aging	Mao, Alice(U.S)	Mao, A; Tam, L; Xu, A; Osborn, K; Sheffrin, M; Gould, C; Schillinger, E; Martin, M; Mesias, M	Mao, Alice; Tam, Lydia; Xu, Audrey; Osborn, Kim; Sheffrin, Meera; Gould, Christine; Schillinger, Erika; Martin, Marina; Mesias, Matthew		Mao, Alice(U.S)		A	Geriatrics & Gerontology; Medical Informatics	[Mao, Alice; Osborn, Kim; Sheffrin, Meera; Schillinger, Erika; Martin, Marina; Mesias, Matthew] Stanford Univ, Dept Med, Div Primary Care & Populat Hlth, 1265 Welch Rd, Stanford, CA 94305 USA; [Mao, Alice] On Lok Program All Inclus Care Elderly, San Jose, CA USA; [Tam, Lydia] Stanford Univ, Sch Med, Stanford, CA 94305 USA; [Xu, Audrey] Stanford Univ, Stanford, CA 94305 USA; [Gould, Christine] Vet…	Mao, A (corresponding author), Stanford Univ, Dept Med, Div Primary Care & Populat Hlth, 1265 Welch Rd, Stanford, CA 94305 USA.		telemedicine; barriers to access to care; older adults; eHealth; e-visit; access; accessibility; barrier, elder, gerontology; geriatric; need assessment; mixed method; cross-sectional; telehealth; community care; independent living	CARE; MANAGEMENT	Article	JMIR AGING	AREA STUDIES|Q1|1/48	4.8	3	Geriatrics & Gerontology; Gerontology; Medical Informatics		TELEMEDICINE	U.S	U.S	Stanford Univ(U.S)	Stanford Univ(U.S)	Med	Med	Q1|1/48
51	2023	JMIR Aging	Schroeder, Tanja(Australia)	Schroeder, T; Dodds, L; Georgiou, A; Gewald, H; Siette, J	Schroeder, Tanja; Dodds, Laura; Georgiou, Andrew; Gewald, Heiko; Siette, Joyce		Siette, Joyce(Australia)		A	Geriatrics & Gerontology; Medical Informatics	[Schroeder, Tanja; Georgiou, Andrew; Siette, Joyce] Macquarie Univ, Australian Inst Hlth Innovat, Ctr Hlth Syst & Safety Res, Macquarie Pk, Australia; [Schroeder, Tanja; Gewald, Heiko] Neu Ulm Univ, Ctr Res Serv Sci CROSS, Neu Ulm, Germany; [Dodds, Laura; Siette, Joyce] Western Sydney Univ, MARCS Inst Brain Behav & Dev, Westmead, Australia; [Siette, Joyce] Western Sydney Univ, MARCS Inst Brain Be…	Siette, J (corresponding author), Western Sydney Univ, MARCS Inst Brain Behav & Dev, Westmead Innovat Quarter, 160 Hawkesbury Rd, Westmead 2145, Australia.		technology adoption; digital technology; older adults; seniors; intention to use digital technologies	AGING IN-PLACE; ACCEPTANCE MODEL; INFORMATION-TECHNOLOGY; UNIFIED THEORY; COMPUTER USE; HEALTH; HOME; DEPRESSION; CARE; ACCEPTABILITY	Review	JMIR AGING	AREA STUDIES|Q1|1/48	4.8	1.8	Geriatrics & Gerontology; Gerontology; Medical Informatics		DIGITAL	Australia	Australia	Macquarie Univ(Australia)	Western Sydney Univ(Australia)	Hlth Syst & Safety Res	Westmead Innovat Quarter	Q1|1/48
50	2021	JMIR Aging	Tiersen, Federico(U.K)	Tiersen, F; Batey, P; Harrison, MJC; Naar, L; Serban, AI; Daniels, SJC; Calvo, RA	Tiersen, Federico; Batey, Philippa; Harrison, Matthew J. C.; Naar, Lenny; Serban, Alina-Irina; Daniels, Sarah J. C.; Calvo, Rafael A.		Tiersen, Federico(U.K)		A	Geriatrics & Gerontology; Medical Informatics	[Tiersen, Federico; Calvo, Rafael A.] Imperial Coll London, Dyson Sch Design Engn, 25 Exhibit Rd, London SW7 2DB, England; [Batey, Philippa; Harrison, Matthew J. C.; Naar, Lenny; Serban, Alina-Irina; Daniels, Sarah J. C.] Imperial Coll London, Care Res & Technol Ctr, UK Dementia Res Inst, London, England; [Naar, Lenny] Imperial Coll London, Inst Global Hlth Innovat, London, England; [Daniels, Sar…	Tiersen, F (corresponding author), Imperial Coll London, Dyson Sch Design Engn, 25 Exhibit Rd, London SW7 2DB, England.		assistive technology; independent living; internet of things; remote monitoring; dementia; human centered design; user-centered design; patient-centered care; smart home; digital health	PEOPLE; CARE; ETHICS; TECHNOLOGIES; PRIVACY	Article	JMIR AGING	AREA STUDIES|Q1|1/48	4.8	3	Geriatrics & Gerontology; Gerontology; Medical Informatics		DEMENTIA	U.K	U.K	Imperial Coll London(U.K)	Imperial Coll London(U.K)	Dyson Design Engn	Dyson Sch Design Engn	Q1|1/48
49	2021	JMIR Aging	LaMonica, Haley M.(Australia)	LaMonica, HM; Davenport, TA; Roberts, AE; Hickie, IB	LaMonica, Haley M.; Davenport, Tracey A.; Roberts, Anna E.; Hickie, Ian B.		LaMonica, Haley M.(Australia)		A	Geriatrics & Gerontology; Medical Informatics	[LaMonica, Haley M.; Davenport, Tracey A.; Roberts, Anna E.; Hickie, Ian B.] Univ Sydney, Brain & Mind Ctr, 88 Mallen St, Camperdown, NSW 2050, Australia	LaMonica, HM (corresponding author), Univ Sydney, Brain & Mind Ctr, 88 Mallen St, Camperdown, NSW 2050, Australia.		aging; mental health; technology; mobile phone; community-based participatory research; health care reform; stakeholder participation	CARE; PREVENTION; INTERVENTION; DEPRESSION; EFFICACY	Article	JMIR AGING	AREA STUDIES|Q1|1/48	4.8	3	Geriatrics & Gerontology; Gerontology; Medical Informatics		TECHNOLOGY	Australia	Australia	Univ Sydney(Australia)	Univ Sydney(Australia)	88 Mallen St	Brain & Mind Ctr	Q1|1/48
46	2022	JMIR Aging	Bin Zaman, Sojib(Australia)	Bin Zaman, S; Khan, RK; Evans, RG; Thrift, AG; Maddison, R; Islam, SMS	Bin Zaman, Sojib; Khan, Raihan Kabir; Evans, Roger G.; Thrift, Amanda G.; Maddison, Ralph; Islam, Sheikh Mohammed Shariful		Bin Zaman, Sojib(Australia)		A	Geriatrics & Gerontology; Medical Informatics	[Bin Zaman, Sojib; Thrift, Amanda G.] Monash Univ, Sch Clin Sci, Dept Med, Monash Hlth, 27-31 Wright St, Melbourne, Vic 3168, Australia; [Khan, Raihan Kabir] James Madison Univ, Dept Hlth Sci, Harrisonburg, VA 22807 USA; [Evans, Roger G.] Monash Univ, Biomed Discovery Inst, Cardiovasc Dis Program, Melbourne, Vic, Australia; [Evans, Roger G.] Monash Univ, Fac Med Nursing & Hlth Sci, Dept Physiol, …	Bin Zaman, S (corresponding author), Monash Univ, Sch Clin Sci, Dept Med, Monash Hlth, 27-31 Wright St, Melbourne, Vic 3168, Australia.		older adults; gerontechnology; usability challenges; chronic disease; information technology; mobile phone	AGING IN-PLACE; MOBILE HEALTH; HEART-FAILURE; CARDIOVASCULAR-DISEASE; TELEHEALTH TECHNOLOGY; CLINICAL MANAGEMENT; HOME TELEHEALTH; INTERVENTION; PERSPECTIVES; ACCEPTANCE	Review	JMIR AGING	AREA STUDIES|Q1|1/48	4.8	1.8	Geriatrics & Gerontology; Gerontology; Medical Informatics		INTERVENTIONS	Australia	Australia	Monash Univ(Australia)	Monash Univ(Australia)	Med	Med	Q1|1/48
41	2020	JMIR Aging	Hassan, Alhassan Yosri Ibrahim(Italy)	Hassan, AYI	Hassan, Alhassan Yosri Ibrahim		Hassan, Alhassan Yosri Ibrahim(Italy)		A	Geriatrics & Gerontology; Medical Informatics	[Hassan, Alhassan Yosri Ibrahim] Italian Natl Inst Hlth & Sci Ageing, Ctr Socioecon Res Ageing, Via S Margherita 5, Ancona, Italy; [Hassan, Alhassan Yosri Ibrahim] Univ Politecn Marche, Fac Econ Giorgio Fua, Dept Econ & Social Sci, Ancona, Italy	Hassan, AYI (corresponding author), Italian Natl Inst Hlth & Sci Ageing, Ctr Socioecon Res Ageing, Via S Margherita 5, Ancona, Italy.		informal caregivers; ICT; digital health; eHealth; health economics; internet; health technology; ageing; home care; digital solutions	WEB-BASED PROGRAM; FAMILY CAREGIVERS; OLDER-PEOPLE; SUPPORT; DEMENTIA; CARERS; INTERVENTIONS; EXPERIENCES; SERVICES	Review	JMIR AGING	AREA STUDIES|Q1|1/48	4.8	1.8	Geriatrics & Gerontology; Gerontology; Medical Informatics		CAREGIVERS	Italy	Italy	Italian Natl Inst Hlth & Sci Ageing(Italy)	Italian Natl Inst Hlth & Sci Ageing(Italy)	Socioecon Res Ageing	Socioecon Res Ageing	Q1|1/48
37	2021	JMIR Aging	Bastoni, Sofia(Netherlands)	Bastoni, S; Wrede, C; da Silva, MC; Sanderman, R; Gaggioli, A; Braakman-Jansen, A; Van Gemert-Pijnen, L	Bastoni, Sofia; Wrede, Christian; da Silva, Marcia Cristina; Sanderman, Robbert; Gaggioli, Andrea; Braakman-Jansen, Annemarie; Van Gemert-Pijnen, Lisette		Bastoni, Sofia(Netherlands)		A	Geriatrics & Gerontology; Medical Informatics	[Bastoni, Sofia; Wrede, Christian; da Silva, Marcia Cristina; Sanderman, Robbert; Braakman-Jansen, Annemarie; Van Gemert-Pijnen, Lisette] Univ Twente, Ctr eHlth & Wellbeing Res, Dept Psychol Hlth & Technol, Drienerlolaan 5, NL-7522 NB Enschede, Netherlands; [Sanderman, Robbert] Univ Med Ctr Groningen, Dept Hlth Psychol, Groningen, Netherlands; [Gaggioli, Andrea] Univ Cattolica Sacro Cuore, Dept P…	Bastoni, S (corresponding author), Univ Twente, Ctr eHlth & Wellbeing Res, Dept Psychol Hlth & Technol, Drienerlolaan 5, NL-7522 NB Enschede, Netherlands.		eHealth; assistive technologies; dementia; informal care; home care; implementation	ASSISTIVE TECHNOLOGY; LIVING TECHNOLOGIES; OLDER-ADULTS; PEOPLE; CAREGIVERS; INTERVENTIONS	Review	JMIR AGING	AREA STUDIES|Q1|1/48	4.8	1.8	Geriatrics & Gerontology; Gerontology; Medical Informatics		DEMENTIA	Netherlands	Netherlands	Univ Twente(Netherlands)	Univ Twente(Netherlands)	Psychol Hlth & Technol	Psychol Hlth & Technol	Q1|1/48
36	2021	JMIR Aging	Portenhauser, Alexandra A.(Germany)	Portenhauser, AA; Terhorst, Y; Schultchen, D; Sander, LB; Denkinger, MD; Stach, M; Waldherr, N; Dallmeier, D; Baumeister, H; Messner, EM	Portenhauser, Alexandra A.; Terhorst, Yannik; Schultchen, Dana; Sander, Lasse B.; Denkinger, Michael D.; Stach, Michael; Waldherr, Natalie; Dallmeier, Dhayana; Baumeister, Harald; Messner, Eva-Maria		Messner, Eva-Maria(Germany)		A	Geriatrics & Gerontology; Medical Informatics	[Portenhauser, Alexandra A.; Terhorst, Yannik; Baumeister, Harald; Messner, Eva-Maria] Univ Ulm, Inst Psychol & Educ, Dept Clin Psychol & Psychotherapy, Lise Meitner Str 16, Ulm, Germany; [Terhorst, Yannik] Univ Ulm, Inst Psychol & Educ, Dept Psychol Res Methods, Ulm, Germany; [Schultchen, Dana] Univ Ulm, Inst Psychol & Educ, Dept Clin & Hlth Psychol, Ulm, Germany; [Sander, Lasse B.] Univ Freibur…	Messner, EM (corresponding author), Univ Ulm, Inst Psychol & Educ, Dept Clin Psychol & Psychotherapy, Lise Meitner Str 16, Ulm, Germany.		mHealth; MARS; MARS-G; older adults; mobile apps; apps; aging	SELF-MANAGEMENT; SMARTPHONE APPS; HEALTH; ADOPTION; USABILITY; FRAMEWORK; QUALITY; PEOPLE	Article	JMIR AGING	AREA STUDIES|Q1|1/48	4.8	3	Geriatrics & Gerontology; Gerontology; Medical Informatics		APPS	Germany	Germany	Univ Ulm(Germany)	Univ Ulm(Germany)	Clin Psychol & Psychotherapy	Clin Psychol & Psychotherapy	Q1|1/48
35	2021	JMIR Aging	Han, Madeline(Singapore)	Han, M; Tan, XY; Lee, R; Lee, JK; Mahendran, R	Han, Madeline; Tan, Xin Yi; Lee, Rachael; Lee, Jeong Kyu; Mahendran, Rathi		Mahendran, Rathi(Singapore)		A	Geriatrics & Gerontology; Medical Informatics	[Han, Madeline; Lee, Rachael; Mahendran, Rathi] Natl Univ Singapore, Yong Loo Lin Sch Med, Dept Psychol Med, 1E Kent Ridge Rd,NUHS Tower Block,Level 9, Singapore 119228, Singapore; [Tan, Xin Yi; Lee, Jeong Kyu] Natl Univ Singapore, Saw Swee Hock Sch Publ Hlth, Singapore, Singapore; [Mahendran, Rathi] Duke NUS Med Sch, Acad Dev Dept, Singapore, Singapore	Mahendran, R (corresponding author), Natl Univ Singapore, Yong Loo Lin Sch Med, Dept Psychol Med, 1E Kent Ridge Rd,NUHS Tower Block,Level 9, Singapore 119228, Singapore.		aging; social media; health; qualitative research; communication; mobile phone	RISK-FACTORS; LONELINESS; TECHNOLOGY; EDUCATION; FACEBOOK; LIFE; CONNECTEDNESS; INFORMATION; PERCEPTIONS; NETWORKING	Article	JMIR AGING	AREA STUDIES|Q1|1/48	4.8	3	Geriatrics & Gerontology; Gerontology; Medical Informatics		SOCIAL	Singapore	Singapore	Natl Univ Singapore(Singapore)	Natl Univ Singapore(Singapore)	Psychol Med	Psychol Med	Q1|1/48
33	2021	JMIR Aging	Daly, Jessica R.(U.S)	Daly, JR; Depp, C; Graham, SA; Jeste, DV; Kim, HC; Lee, EE; Nebeker, C	Daly, Jessica R.; Depp, Colin; Graham, Sarah A.; Jeste, Dilip, V; Kim, Ho-Cheol; Lee, Ellen E.; Nebeker, Camille		Nebeker, Camille(U.S)		A	Geriatrics & Gerontology; Medical Informatics	[Daly, Jessica R.; Depp, Colin; Graham, Sarah A.; Jeste, Dilip, V; Lee, Ellen E.] Univ Calif San Diego, Sam & Rose Stein Inst Res Aging, Dept Psychiat, La Jolla, CA 92093 USA; [Kim, Ho-Cheol] IBM Res Almaden, AI & Cognit Software, San Jose, CA USA; [Nebeker, Camille] Univ Calif San Diego, Res Ctr Optimal Digital Eth Hlth, Herbert Wertheim Sch Publ Hlth & Human Longev Sci, 9500 Gilman Dr, La Jolla…	Nebeker, C (corresponding author), Univ Calif San Diego, Res Ctr Optimal Digital Eth Hlth, Herbert Wertheim Sch Publ Hlth & Human Longev Sci, 9500 Gilman Dr, La Jolla, CA 92093 USA.		aging; quarantine; mental health; physical health; social isolation; COVID-19 pandemic; continued care senior housing community; CCSHC; qualitative research; videoconferencing; older adults; gerontechnology; loneliness; housing for the elderly; independent living	SOCIAL-ISOLATION; COGNITIVE FUNCTION; PHYSICAL-ACTIVITY; RISK-FACTORS; LONELINESS; INTERVENTION; RESILIENCE	Article	JMIR AGING	AREA STUDIES|Q1|1/48	4.8	3	Geriatrics & Gerontology; Gerontology; Medical Informatics		PHYSICAL	U.S	U.S	Univ Calif San Diego(U.S)	Univ Calif San Diego(U.S)	Psychiat	Herbert Wertheim Sch Publ Hlth & Human Longev Sci	Q1|1/48
30	2020	JMIR Aging	Edelman, Linda S.(U.S)	Edelman, LS; McConnell, ES; Kennerly, SM; Alderden, J; Horn, SD; Yap, TL	Edelman, Linda S.; McConnell, Eleanor S.; Kennerly, Susan M.; Alderden, Jenny; Horn, Susan D.; Yap, Tracey L.		Edelman, Linda S.(U.S)		A	Geriatrics & Gerontology; Medical Informatics	[Edelman, Linda S.; Alderden, Jenny] Univ Utah, Coll Nursing, 10 South 2000 EAST, Salt Lake City, UT 84112 USA; [McConnell, Eleanor S.; Yap, Tracey L.] Duke Univ, Sch Nursing, Durham, NC USA; [McConnell, Eleanor S.] Durham VA Healthcare Syst, Dept Vet Affairs, Geriatr Res Educ & Clin Ctr GRECC, Durham, NC USA; [Kennerly, Susan M.] East Carolina Univ, Coll Nursing, Greenville, NC 27858 USA; [Horn,…	Edelman, LS (corresponding author), Univ Utah, Coll Nursing, 10 South 2000 EAST, Salt Lake City, UT 84112 USA.		nursing home; technology; social isolation; covid-19	PRESSURE ULCER PREVENTION; LONG-TERM-CARE; HOSPITALIZATION; DOCUMENTATION; PROGRAM; RISK	Editorial Material	JMIR AGING	AREA STUDIES|Q1|1/48	4.8	0.9	Geriatrics & Gerontology; Gerontology; Medical Informatics		HOME	U.S	U.S	Univ Utah(U.S)	Univ Utah(U.S)	Coll Nursing	Coll Nursing	Q1|1/48
30	2020	JMIR Aging	Merkel, Sebastian(Germany)	Merkel, S; Hess, M	Merkel, Sebastian; Hess, Moritz		Merkel, Sebastian(Germany)		A	Geriatrics & Gerontology; Medical Informatics	[Merkel, Sebastian] Ruhr Univ Bochum, Fac Social Sci, Univ Str 150, D-44801 Bochum, Germany; [Hess, Moritz] SOCIUM Res Ctr Inequal & Social Policy, Bremen, Germany	Merkel, S (corresponding author), Ruhr Univ Bochum, Fac Social Sci, Univ Str 150, D-44801 Bochum, Germany.		eHealth; Europe; elderly people		Article	JMIR AGING	AREA STUDIES|Q1|1/48	4.8	3	Geriatrics & Gerontology; Gerontology; Medical Informatics		INTERNET	Germany	Germany	Ruhr Univ Bochum(Germany)	Ruhr Univ Bochum(Germany)	Univ Str 150	Univ Str 150	Q1|1/48
29	2022	JMIR Aging	Garnett, Anna(Canada)	Garnett, A; Northwood, M; Ting, J; Sangrar, R	Garnett, Anna; Northwood, Melissa; Ting, Justine; Sangrar, Ruheena		Garnett, Anna(Canada)		A	Geriatrics & Gerontology; Medical Informatics	[Garnett, Anna; Ting, Justine] Western Univ, Arthur Labatt Family Sch Nursing, London, ON, Canada; [Northwood, Melissa] McMaster Univ, Sch Nursing, Hamilton, ON, Canada; [Sangrar, Ruheena] Univ Toronto, Dept Occupat Sci & Occupat Therapy, Toronto, ON, Canada; [Garnett, Anna] Western Univ, Arthur Labatt Family Sch Nursing, FIMS & Nursing Bldg Rm 2306, London, ON N6A 5B9, Canada	Garnett, A (corresponding author), Western Univ, Arthur Labatt Family Sch Nursing, FIMS & Nursing Bldg Rm 2306, London, ON N6A 5B9, Canada.		caregivers; older adults; mobile health; social determinants of health; intervention; mobile phone	INFORMAL CAREGIVERS; FAMILY CAREGIVERS; UNITED-STATES; PEOPLE; HEALTH; FEASIBILITY; DEMENTIA; BURDEN; TECHNOLOGY; PREVALENCE	Review	JMIR AGING	AREA STUDIES|Q1|1/48	4.8	1.8	Geriatrics & Gerontology; Gerontology; Medical Informatics		CAREGIVERS	Canada	Canada	Western Univ(Canada)	Western Univ(Canada)	Arthur Labatt Family Nursing	Arthur Labatt Family Sch Nursing	Q1|1/48
29	2020	JMIR Aging	Abdi, Sarah(U.K)	Abdi, S; de Witte, L; Hawley, M	Abdi, Sarah; de Witte, Luc; Hawley, Mark		Hawley, Mark(U.K)		A	Geriatrics & Gerontology; Medical Informatics	[Abdi, Sarah; de Witte, Luc; Hawley, Mark] Univ Sheffield, Ctr Assist Technol & Connected Healthcare, Sch Hlth & Related Res, Sheffield, S Yorkshire, England	Hawley, M (corresponding author), Univ Sheffield, Sch Hlth & Related Res, Ctr Assist Technol & Connected Healthcare, Innovat Ctr, 217 Portobello, Sheffield S1 4DP, S Yorkshire, England.		artificial intelligence; internet of things; mobile phone; robotics; emerging technologies; older people; care and support	ADULTS; INTERVENTIONS; PERCEPTIONS; EXPERIENCES; BARRIERS; ROBOTS	Review	JMIR AGING	AREA STUDIES|Q1|1/48	4.8	1.8	Geriatrics & Gerontology; Gerontology; Medical Informatics		TECHNOLOGIES	U.K	U.K	Univ Sheffield(U.K)	Univ Sheffield(U.K)	Hlth & Related Res	Innovat Ctr	Q1|1/48
29	2020	JMIR Aging	Dula, Adrienne Nicole(U.S)	Dula, AN; Brown, GG; Aggarwal, A; Clark, KL	Dula, Adrienne Nicole; Brown, Gretchel Gealogo; Aggarwal, Aarushi; Clark, Kal L.		Dula, Adrienne Nicole(U.S)		A	Geriatrics & Gerontology; Medical Informatics	[Dula, Adrienne Nicole] Univ Texas Austin, Dell Med Sch, Dept Neurol, 1601 Trinity St Bldg B, Austin, TX 78712 USA; [Dula, Adrienne Nicole] Univ Texas Austin, Dell Med Sch, Dept Diagnost Med, Austin, TX 78712 USA; [Brown, Gretchel Gealogo] Univ Texas Hlth Sci Ctr San Antonio, Sch Nursing, San Antonio, TX 78229 USA; [Aggarwal, Aarushi] Univ Texas Hlth, Long Sch Med, San Antonio, TX USA; [Clark, Ka…	Dula, AN (corresponding author), Univ Texas Austin, Dell Med Sch, Dept Neurol, 1601 Trinity St Bldg B, Austin, TX 78712 USA.		stroke; ischemic stroke; COVID-19; SARS-CoV-2; emergency medicine; cerebrovascular		Article	JMIR AGING	AREA STUDIES|Q1|1/48	4.8	3	Geriatrics & Gerontology; Gerontology; Medical Informatics		SARS	U.S	U.S	Univ Texas Austin(U.S)	Univ Texas Austin(U.S)	Neurol	Neurol	Q1|1/48
28	2020	JMIR Aging	Choi, Yong K.(U.S)	Choi, YK; Thompson, HJ; Demiris, G	Choi, Yong K.; Thompson, Hilaire J.; Demiris, George		Choi, Yong K.(U.S)		A	Geriatrics & Gerontology; Medical Informatics	[Choi, Yong K.] Univ Calif Davis, Sch Med, Dept Publ Hlth Sci, 4610 10 St,Suite 2301, Sacramento, CA 95817 USA; [Thompson, Hilaire J.] Univ Washington, Sch Nursing, Seattle, WA 98195 USA; [Demiris, George] Univ Penn, Sch Nursing, Biobehav Hlth Sci, Philadelphia, PA 19104 USA	Choi, YK (corresponding author), Univ Calif Davis, Sch Med, Dept Publ Hlth Sci, 4610 10 St,Suite 2301, Sacramento, CA 95817 USA.		Internet of Things; smart home; independent living; aging; healthy aging		Article	JMIR AGING	AREA STUDIES|Q1|1/48	4.8	3	Geriatrics & Gerontology; Gerontology; Medical Informatics		HOME	U.S	U.S	Univ Calif Davis(U.S)	Univ Calif Davis(U.S)	Publ Hlth Sci	Publ Hlth Sci	Q1|1/48
27	2020	JMIR Aging	Wilmink, Gerald(U.S)	Wilmink, G; Dupey, K; Alkire, S; Grote, J; Zobel, G; Fillit, HM; Movva, S	Wilmink, Gerald; Dupey, Katherine; Alkire, Schon; Grote, Jeffrey; Zobel, Gregory; Fillit, Howard M.; Movva, Satish		Wilmink, Gerald(U.S)		A	Geriatrics & Gerontology; Medical Informatics	[Wilmink, Gerald; Dupey, Katherine; Grote, Jeffrey; Zobel, Gregory; Movva, Satish] CarePredict, 324 South Univ Dr, Plantation, FL 33324 USA; [Alkire, Schon] Lifewell Senior Living Corp, Houston, TX USA; [Fillit, Howard M.] Icahn Sch Med, Dept Geriatr Med & Palliat Care, New York, NY USA; [Fillit, Howard M.] Alzheimers Drug Discovery Fdn, New York, NY USA	Wilmink, G (corresponding author), CarePredict, 324 South Univ Dr, Plantation, FL 33324 USA.		health technology; artificial intelligence; AI; preventive; senior technology; assisted living; long-term services; long-term care providers	AGED GREATER-THAN-OR-EQUAL-TO-65 YEARS; FALL INJURIES; UNITED-STATES; RISK-FACTORS; HOME; LIFE	Article	JMIR AGING	AREA STUDIES|Q1|1/48	4.8	3	Geriatrics & Gerontology; Gerontology; Medical Informatics		STAFF	U.S	U.S	CarePredict(U.S)	324 South Univ Dr(U.S)	324 South Univ Dr	Plantation	Q1|1/48
27	2020	JMIR Aging	Heiney, Sue P.(U.S)	Heiney, SP; Donevant, SB; Adams, SA; Parker, PD; Chen, HT; Levkoff, S	Heiney, Sue P.; Donevant, Sara B.; Adams, Swann Arp; Parker, Pearman D.; Chen, Hongtu; Levkoff, Sue		Heiney, Sue P.(U.S)		A	Geriatrics & Gerontology; Medical Informatics	[Heiney, Sue P.; Donevant, Sara B.; Adams, Swann Arp] Univ South Carolina, Coll Nursing, 1601 Greene St, Columbia, SC 29208 USA; [Parker, Pearman D.] Univ Arkansas Med Sci, Coll Nursing, Little Rock, AR 72205 USA; [Chen, Hongtu] Environm & Hlth Grp, Boston, MA USA; [Levkoff, Sue] Univ South Carolina, Coll Social Work, Columbia, SC 29208 USA	Heiney, SP (corresponding author), Univ South Carolina, Coll Nursing, 1601 Greene St, Columbia, SC 29208 USA.		heart failure; mobile health app; self-management		Article	JMIR AGING	AREA STUDIES|Q1|1/48	4.8	3	Geriatrics & Gerontology; Gerontology; Medical Informatics		MHEALTH	U.S	U.S	Univ South Carolina(U.S)	Univ South Carolina(U.S)	Coll Nursing	Coll Nursing	Q1|1/48
26	2022	JMIR Aging	Bacsu, Juanita-Dawne(Canada)	Bacsu, JD; Fraser, S; Chasteen, AL; Cammer, A; Grewal, KS; Bechard, LE; Bethell, J; Green, S; McGilton, KS; Morgan, D; O'Rourke, HM; Poole, L; Spiteri, RJ; O'Connell, ME	Bacsu, Juanita-Dawne; Fraser, Sarah; Chasteen, Alison L.; Cammer, Allison; Grewal, Karl S.; Bechard, Lauren E.; Bethell, Jennifer; Green, Shoshana; McGilton, Katherine S.; Morgan, Debra; O'Rourke, Hannah M.; Poole, Lisa; Spiteri, Raymond J.; O'Connell, Megan E.		Bacsu, Juanita-Dawne(Canada)		A	Geriatrics & Gerontology; Medical Informatics	[Bacsu, Juanita-Dawne; Grewal, Karl S.; Green, Shoshana; O'Connell, Megan E.] Univ Saskatchewan, Canadian Ctr Hlth & Safety Agr, Dept Psychol, Arts 182,9 Campus Dr, Saskatoon, SK S7N 5A5, Canada; [Fraser, Sarah] Univ Ottawa, Fac Hlth Sci, Interdisciplinary Sch Hlth Sci, Ottawa, ON, Canada; [Chasteen, Alison L.] Univ Toronto, Dept Psychol, Toronto, ON, Canada; [Cammer, Allison] Univ Saskatchewan, …	Bacsu, JD (corresponding author), Univ Saskatchewan, Canadian Ctr Hlth & Safety Agr, Dept Psychol, Arts 182,9 Campus Dr, Saskatoon, SK S7N 5A5, Canada.		coronavirus 2019; social media; stigma; dementia; ageism; COVID-19; Twitter; bias; infodemiology; attention; risk; impact; misinformation; belief; cognition; cognitive impairment	QUALITATIVE RESEARCH; LIVED EXPERIENCE; CARE; ALZHEIMERS; HEALTH; AGE	Article	JMIR AGING	AREA STUDIES|Q1|1/48	4.8	3	Geriatrics & Gerontology; Gerontology; Medical Informatics		DEMENTIA	Canada	Canada	Univ Saskatchewan(Canada)	Univ Saskatchewan(Canada)	Psychol	Psychol	Q1|1/48
25	2022	JMIR Aging	Moxley, Jerad(U.S)	Moxley, J; Sharit, J; Czaja, SJ	Moxley, Jerad; Sharit, Joseph; Czaja, Sara J.		Czaja, Sara J.(U.S)		A	Geriatrics & Gerontology; Medical Informatics	[Moxley, Jerad; Czaja, Sara J.] Weill Cornell Med, Ctr Aging & Behav Res, Div Geriatr & Palliat Med, New York, NY 10065 USA; [Sharit, Joseph] Univ Miami, Dept Ind & Syst Engn, Miami, FL USA; [Czaja, Sara J.] Weill Cornell Med, Ctr Aging & Behav Res, Div Geriatr & Palliat Med, 420 70th St, New York, NY 10021 USA	Czaja, SJ (corresponding author), Weill Cornell Med, Ctr Aging & Behav Res, Div Geriatr & Palliat Med, 420 70th St, New York, NY 10021 USA.		aging; technology; design; older adult; application; independence; relationship; adopt; transportation; leisure; health; learning; adoption; cognition; cognitive; willingness; marketing; consumer; mobile phone	ACCEPTANCE MODEL; USER ACCEPTANCE; LIFE-COURSE; DETERMINANTS	Article	JMIR AGING	AREA STUDIES|Q1|1/48	4.8	3	Geriatrics & Gerontology; Gerontology; Medical Informatics		TECHNOLOGIES	U.S	U.S	Weill Cornell Med(U.S)	Weill Cornell Med(U.S)	Geriatr & Palliat Med	Geriatr & Palliat Med	Q1|1/48
25	2020	JMIR Aging	Bartels, Sara Laureen(Netherlands)	Bartels, SL; van Knippenberg, RJM; Malinowsky, C; Verhey, FRJ; de Vugt, ME	Bartels, Sara Laureen; van Knippenberg, Rosalia J. M.; Malinowsky, Camilla; Verhey, Frans R. J.; de Vugt, Marjolein E.		Bartels, Sara Laureen(Netherlands)		A	Geriatrics & Gerontology; Medical Informatics	[Bartels, Sara Laureen; van Knippenberg, Rosalia J. M.; Verhey, Frans R. J.; de Vugt, Marjolein E.] Maastricht Univ, Alzheimer Ctr Limburg, Sch Mental Hlth & Neurosci, Dept Psychiat & Neuropsychol, Dr Tanslaan 12,Nivo 4, NL-6229 ET Maastricht, Netherlands; [Bartels, Sara Laureen; Malinowsky, Camilla] Karolinska Inst, Dept Neurobiol Care Sci & Soc, Div Occupat Therapy, Stockholm, Sweden	Bartels, SL (corresponding author), Maastricht Univ, Alzheimer Ctr Limburg, Sch Mental Hlth & Neurosci, Dept Psychiat & Neuropsychol, Dr Tanslaan 12,Nivo 4, NL-6229 ET Maastricht, Netherlands.		experience sampling method; mild cognitive impairment; cognition; feasibility; smartphones		Article	JMIR AGING	AREA STUDIES|Q1|1/48	4.8	3	Geriatrics & Gerontology; Gerontology; Medical Informatics		COGNITIVE	Netherlands	Netherlands	Maastricht Univ(Netherlands)	Maastricht Univ(Netherlands)	Psychiat & Neuropsychol	Psychiat & Neuropsychol	Q1|1/48
24	2022	JMIR Aging	Kim, Sunyoung(U.S)	Kim, SY; Yao, W; Du, XT	Kim, Sunyoung; Yao, Willow; Du, Xiaotong		Kim, Sunyoung(U.S)		A	Geriatrics & Gerontology; Medical Informatics	[Kim, Sunyoung; Yao, Willow; Du, Xiaotong] Rutgers State Univ, Sch Commun & Informat, 4 Huntington St, New Brunswick, NJ 08901 USA	Kim, SY (corresponding author), Rutgers State Univ, Sch Commun & Informat, 4 Huntington St, New Brunswick, NJ 08901 USA.		older adults; tablet computer; technology acceptance; mental model; longitudinal study; COVID-19	TECHNOLOGY ACCEPTANCE MODEL; APPS	Article	JMIR AGING	AREA STUDIES|Q1|1/48	4.8	3	Geriatrics & Gerontology; Gerontology; Medical Informatics		COVID	U.S	U.S	Rutgers State Univ(U.S)	Rutgers State Univ(U.S)	Commun & Informat	Sch Commun & Informat	Q1|1/48
23	2022	JMIR Aging	Ye, Siao(U.S)	Ye, SA; Sun, K; Huynh, D; Phi, HQ; Ko, B; Huang, B; Ghomi, RH	Ye, Siao; Sun, Kevin; Duong Huynh; Phi, Huy Q.; Ko, Brian; Huang, Bin; Ghomi, Reza Hosseini		Huang, Bin(U.S)		A	Geriatrics & Gerontology; Medical Informatics	[Ye, Siao] Rice Univ, Dept Biosci, Houston, TX USA; [Sun, Kevin; Duong Huynh; Huang, Bin; Ghomi, Reza Hosseini] BrainCheck Inc, 5616 Kirby Dr 690, Houston, TX 77005 USA; [Phi, Huy Q.] Fred Hutchinson Canc Res Ctr, Clin Res Div, 1124 Columbia St, Seattle, WA 98104 USA; [Ko, Brian] Univ Washington, Sch Med, Dept Med, Seattle, WA 98195 USA; [Ghomi, Reza Hosseini] Univ Washington, Sch Med, Dept Neuro…	Huang, B (corresponding author), BrainCheck Inc, 5616 Kirby Dr 690, Houston, TX 77005 USA.		cognitive test; mild cognitive impairment; dementia; cognitive decline; repeatable battery; discriminant analysis	OLDER-ADULTS; ALZHEIMERS-DISEASE; INTERVENTION; DIAGNOSIS; IMPACT; MOCA	Article	JMIR AGING	AREA STUDIES|Q1|1/48	4.8	3	Geriatrics & Gerontology; Gerontology; Medical Informatics		DEMENTIA	U.S	U.S	Rice Univ(U.S)	BrainCheck Inc(U.S)	Biosci	Houston	Q1|1/48
23	2021	JMIR Aging	Gell, Nancy(U.S)	Gell, N; Hoffman, E; Patel, K	Gell, Nancy; Hoffman, Elise; Patel, Kushang		Patel, Kushang(U.S)		A	Geriatrics & Gerontology; Medical Informatics	[Gell, Nancy] Univ Vermont, Dept Rehabil & Movement Sci, Burlington, VT USA; [Hoffman, Elise; Patel, Kushang] Univ Washington, Dept Anesthesiol & Pain Med, 1959 NE Pacific St,Box 356540, Seattle, WA 98195 USA	Patel, K (corresponding author), Univ Washington, Dept Anesthesiol & Pain Med, 1959 NE Pacific St,Box 356540, Seattle, WA 98195 USA.		tele-exercise; technology; older adults; adult learning theory; knee osteoarthritis; mobile phone	PHYSICAL-ACTIVITY; UNITED-STATES; COMMUNITY; PREVALENCE; IMPACT; ENHANCEFITNESS; INTERVENTION; BARRIERS; DISEASE; HEALTH	Article	JMIR AGING	AREA STUDIES|Q1|1/48	4.8	3	Geriatrics & Gerontology; Gerontology; Medical Informatics		TECHNOLOGY	U.S	U.S	Univ Vermont(U.S)	Univ Washington(U.S)	Rehabil & Movement Sci	Anesthesiol & Pain Med	Q1|1/48
23	2020	JMIR Aging	Guo, Yuqi(U.S)	Guo, YQ; Yang, F; Hu, F; Li, W; Ruggiano, N; Lee, HY	Guo, Yuqi; Yang, Fan; Hu, Fei; Li, Wei; Ruggiano, Nicole; Lee, Hee Yun		Yang, Fan(China)		A	Geriatrics & Gerontology; Medical Informatics	[Guo, Yuqi] Univ North Carolina Charlotte, Sch Social Work, Charlotte, NC USA; [Yang, Fan] Dongbei Univ Finance & Econ, Sch Publ Adm, Social Welf Program, 219 Quanxue Hall,217 Jianshan St, Dalian 116025, Peoples R China; [Hu, Fei] Univ Alabama, Coll Engn, Tuscaloosa, AL USA; [Li, Wei] Univ Alabama Birmingham, Sch Hlth Profess, Birmingham, AL USA; [Ruggiano, Nicole; Lee, Hee Yun] Univ Alabama, Sch…	Yang, F (corresponding author), Dongbei Univ Finance & Econ, Sch Publ Adm, Social Welf Program, 219 Quanxue Hall,217 Jianshan St, Dalian 116025, Peoples R China.		alzheimer disease; dementia; self-care; mobile phone apps		Article	JMIR AGING	AREA STUDIES|Q1|1/48	4.8	3	Geriatrics & Gerontology; Gerontology; Medical Informatics		APPS	U.S	China	Univ North Carolina Charlotte(U.S)	Dongbei Univ Finance & Econ(China)	Social Work	Sch Publ Adm	Q1|1/48
22	2022	JMIR Aging	Gudala, Meghana(U.S)	Gudala, M; Ross, MET; Mogalla, S; Lyons, M; Ramaswamy, P; Roberts, K	Gudala, Meghana; Ross, Mary Ellen Trail; Mogalla, Sunitha; Lyons, Mandi; Ramaswamy, Padmavathy; Roberts, Kirk		Roberts, Kirk(U.S)		A	Geriatrics & Gerontology; Medical Informatics	[Gudala, Meghana; Mogalla, Sunitha; Roberts, Kirk] Univ Texas Hlth Sci Ctr Houston, Sch Biomed Informat, 7000 Fannin St 600, Houston, TX 77030 USA; [Ross, Mary Ellen Trail; Lyons, Mandi; Ramaswamy, Padmavathy] Univ Texas Hlth Sci Ctr Houston, Ciz Sch Nursing, Houston, TX 77030 USA	Roberts, K (corresponding author), Univ Texas Hlth Sci Ctr Houston, Sch Biomed Informat, 7000 Fannin St 600, Houston, TX 77030 USA.		medication information; chatbot; older adults; technology capabilities; mobile phone	TECHNOLOGY; HEALTH	Article	JMIR AGING	AREA STUDIES|Q1|1/48	4.8	3	Geriatrics & Gerontology; Gerontology; Medical Informatics		MEDICATION	U.S	U.S	Univ Texas Hlth Sci Ctr Houston(U.S)	Univ Texas Hlth Sci Ctr Houston(U.S)	Biomed Informat	Sch Biomed Informat	Q1|1/48
22	2022	JMIR Aging	Kokorelias, Kristina Marie(Canada)	Kokorelias, KM; Nelson, MLA; Tang, T; Gray, CS; Ellen, M; Plett, D; Jarach, CM; Nie, JX; Thavorn, K; Singh, H	Kokorelias, Kristina Marie; Nelson, Michelle L. A.; Tang, Terence; Gray, Carolyn Steele; Ellen, Moriah; Plett, Donna; Jarach, Carlotta Micaela; Nie, Jason Xin; Thavorn, Kednapa; Singh, Hardeep		Singh, Hardeep(Canada)		A	Geriatrics & Gerontology; Medical Informatics	[Kokorelias, Kristina Marie] Sunnybrook Hlth Sci Ctr, Sunnybrook Res Inst, St Johns Rehab Res Program, Toronto, ON, Canada; [Kokorelias, Kristina Marie] Univ Hlth Network, Dept Med, Sinai Hlth Syst, Toronto, ON, Canada; [Nelson, Michelle L. A.; Gray, Carolyn Steele] Sinai Hlth, Lunenfeld Tanenbaum Res Inst, Toronto, ON, Canada; [Nelson, Michelle L. A.; Gray, Carolyn Steele; Ellen, Moriah; Plett, …	Singh, H (corresponding author), Univ Toronto, Temerty Fac Med, Dept Occupat Sci & Occupat Therapy, Rehabil Sci Inst, 500 Univ, Toronto, ON M5G 1V7, Canada.		older adults; digital technology; transitions; older adult population; digital health; Digital Hospital; health intervention; aging; gender diversity; home transition; epidemiology	YOUNG-OLD; CARE; TELEHEALTH; INTERVENTIONS; INFORMATION; REHABILITATION; ASSOCIATION; EFFICACY; PROGRAM; DIVIDE	Review	JMIR AGING	AREA STUDIES|Q1|1/48	4.8	1.8	Geriatrics & Gerontology; Gerontology; Medical Informatics		DIGITAL	Canada	Canada	Sunnybrook Hlth Sci Ctr(Canada)	Univ Toronto(Canada)	St Johns Rehab Res Program	Occupat Sci & Occupat Therapy	Q1|1/48
21	2022	JMIR Aging	Bradwell, Hannah(U.K)	Bradwell, H; Edwards, KJ; Winnington, R; Thill, S; Allgar, V; Jones, RB	Bradwell, Hannah; Edwards, Katie J.; Winnington, Rhona; Thill, Serge; Allgar, Victoria; Jones, Ray B.		Bradwell, Hannah(U.K)		A	Geriatrics & Gerontology; Medical Informatics	[Bradwell, Hannah; Edwards, Katie J.; Allgar, Victoria; Jones, Ray B.] Univ Plymouth, Ctr Hlth Technol, Plymouth, England; [Winnington, Rhona] Auckland Univ Technol, Sch Clin Sci, Auckland, New Zealand; [Bradwell, Hannah; Thill, Serge] Radboud Univ Nijmegen, Donders Inst Brain Cognit & Behav, Nijmegen, Netherlands; [Bradwell, Hannah] Univ Plymouth, Ctr Hlth Technol, Plymouth PL4 8AA, England	Bradwell, H (corresponding author), Univ Plymouth, Ctr Hlth Technol, Plymouth PL4 8AA, England.		social robots; companion robots; well-being; older adults; dementia; robot pets; COVID-19	NEUROPSYCHIATRIC INVENTORY; OLDER-PEOPLE; QUESTIONNAIRE; SYMPTOMS; SCALE	Article	JMIR AGING	AREA STUDIES|Q1|1/48	4.8	3	Geriatrics & Gerontology; Gerontology; Medical Informatics		HOMES	U.K	U.K	Univ Plymouth(U.K)	Univ Plymouth(U.K)	Hlth Technol	Hlth Technol	Q1|1/48
21	2022	JMIR Aging	Wolff, Jennifer L.(U.S)	Wolff, JL; Dukhanin, V; Burgdorf, JG; DesRoches, CM	Wolff, Jennifer L.; Dukhanin, Vadim; Burgdorf, Julia G.; DesRoches, Catherine M.		Wolff, Jennifer L.(U.S)		A	Geriatrics & Gerontology; Medical Informatics	[Wolff, Jennifer L.; Dukhanin, Vadim] Johns Hopkins Univ, Johns Hopkins Bloomberg Sch Publ Hlth, Room 692,624 North Broadway, Baltimore, MD 21205 USA; [Burgdorf, Julia G.] Visiting Nurse Serv New York, Ctr Home Care Policy & Res, New York, NY USA; [DesRoches, Catherine M.] Beth Israel Deaconess Med Ctr, OpenNotes, Boston, MA 02215 USA	Wolff, JL (corresponding author), Johns Hopkins Univ, Johns Hopkins Bloomberg Sch Publ Hlth, Room 692,624 North Broadway, Baltimore, MD 21205 USA.		patient portal; electronic health record; care partners; proxy; health equity; health informatics; health services; elderly; older adults; aging; cognition; health system; care delivery; elderly care	FAMILY; INFORMATION	Article	JMIR AGING	AREA STUDIES|Q1|1/48	4.8	3	Geriatrics & Gerontology; Gerontology; Medical Informatics		PORTAL	U.S	U.S	Johns Hopkins Univ(U.S)	Johns Hopkins Univ(U.S)	Johns Hopkins Bloomberg Publ Hlth	Johns Hopkins Bloomberg Sch Publ Hlth	Q1|1/48
21	2021	JMIR Aging	Wrede, Christian(Netherlands)	Wrede, C; Braakman-Jansen, A; Van Gemert-Pijnen, L	Wrede, Christian; Braakman-Jansen, Annemarie; Van Gemert-Pijnen, Lisette		Wrede, Christian(Netherlands)		A	Geriatrics & Gerontology; Medical Informatics	[Wrede, Christian; Braakman-Jansen, Annemarie; Van Gemert-Pijnen, Lisette] Univ Twente, Ctr eHlth & Wellbeing Res, Dept Psychol Hlth & Technol, Drienerlolaan 5, NL-7522 NB Enschede, Netherlands	Wrede, C (corresponding author), Univ Twente, Ctr eHlth & Wellbeing Res, Dept Psychol Hlth & Technol, Drienerlolaan 5, NL-7522 NB Enschede, Netherlands.		in-home monitoring; ambient assisted living; assistive technologies; dementia; home care; informal care; aging in place	PERCEPTIONS; HEALTH; TECHNOLOGY; PEOPLE	Article	JMIR AGING	AREA STUDIES|Q1|1/48	4.8	3	Geriatrics & Gerontology; Gerontology; Medical Informatics		CAREGIVERS	Netherlands	Netherlands	Univ Twente(Netherlands)	Univ Twente(Netherlands)	Psychol Hlth & Technol	Psychol Hlth & Technol	Q1|1/48
20	2023	JMIR Aging	Phang, Jie Kie(Singapore)	Phang, JK; Kwan, YH; Yoon, S; Goh, H; Yee, WQ; Tan, CS; Low, LL	Phang, Jie Kie; Kwan, Yu Heng; Yoon, Sungwon; Goh, Hendra; Yee, Wan Qi; Tan, Chuen Seng; Low, Lian Leng		Kwan, Yu Heng(Singapore)		A	Geriatrics & Gerontology; Medical Informatics	[Phang, Jie Kie; Kwan, Yu Heng; Yoon, Sungwon; Low, Lian Leng] SingHealth, SingHealth Reg Hlth Syst, Ctr Populat Hlth Res & Implementat, Singapore, Singapore; [Phang, Jie Kie; Kwan, Yu Heng; Yoon, Sungwon; Goh, Hendra] Duke NUS Med Sch, Hlth Syst & Serv Res, 8 Coll Rd, Singapore 169857, Singapore; [Kwan, Yu Heng] Natl Univ Singapore, Dept Pharm, Singapore, Singapore; [Kwan, Yu Heng] SingHealth Re…	Kwan, YH (corresponding author), Duke NUS Med Sch, Hlth Syst & Serv Res, 8 Coll Rd, Singapore 169857, Singapore.		aged; loneliness; older people; review; social isolation	HEALTH; TECHNOLOGY; PEOPLE; INTERVENTION; INFORMATION; COMMUNITY; AGE	Review	JMIR AGING	AREA STUDIES|Q1|1/48	4.8	1.8	Geriatrics & Gerontology; Gerontology; Medical Informatics		DIGITAL	Singapore	Singapore	SingHealth(Singapore)	Duke NUS Med Sch(Singapore)	Populat Hlth Res & Implementat	8 Coll Rd	Q1|1/48
20	2023	JMIR Aging	Reyes, Elsy Paola Garcia(Australia)	Reyes, EPG; Kelly, R; Buchanan, G; Waycott, J	Reyes, Elsy Paola Garcia; Kelly, Ryan; Buchanan, George; Waycott, Jenny		Reyes, Elsy Paola Garcia(Australia)		A	Geriatrics & Gerontology; Medical Informatics	[Reyes, Elsy Paola Garcia; Kelly, Ryan; Buchanan, George; Waycott, Jenny] Univ Melbourne, Fac Engn & Informat Technol, Sch Comp & Informat Syst, Melbourne, Australia; [Reyes, Elsy Paola Garcia] Univ Melbourne Parkville, Fac Engn & Informat Technol, Sch Comp & Informat Syst, Melbourne, Vic 3010, Australia	Reyes, EPG (corresponding author), Univ Melbourne Parkville, Fac Engn & Informat Technol, Sch Comp & Informat Syst, Melbourne, Vic 3010, Australia.		older adults; technology; health self -management; motivator; enabler; barrier	SMART HOME TECHNOLOGIES; AGING IN-PLACE; INFORMATION-TECHNOLOGY; USER ACCEPTANCE; PEOPLE; PERCEPTIONS; CARE; INDEPENDENCE; PERSPECTIVE; COMMUNITY	Article	JMIR AGING	AREA STUDIES|Q1|1/48	4.8	3	Geriatrics & Gerontology; Gerontology; Medical Informatics		TECHNOLOGIES	Australia	Australia	Univ Melbourne(Australia)	Univ Melbourne Parkville(Australia)	Comp & Informat Syst	Sch Comp & Informat Syst	Q1|1/48
20	2021	JMIR Aging	Goodridge, Donna(Canada)	Goodridge, D; Reis, N; Neiser, J; Haubrich, T; Westberg, B; Erickson-Lumb, L; Storozinski, J; Gonzales, C; Michael, J; Cammer, A; Osgood, N	Goodridge, Donna; Reis, Nathan; Neiser, Jenna; Haubrich, Tim; Westberg, Bev; Erickson-Lumb, Laura; Storozinski, Jo; Gonzales, Cesar; Michael, Joanne; Cammer, Allison; Osgood, Nathaniel		Goodridge, Donna(Canada)		A	Geriatrics & Gerontology; Medical Informatics	[Goodridge, Donna] Univ Saskatchewan, Dept Med, Room E1216,Hlth Sci Bldg,107 Wiggins Rd, Saskatoon, SK S7N 2Z4, Canada; [Reis, Nathan] Univ Saskatchewan, Coll Kinesiol, Saskatoon, SK, Canada; [Neiser, Jenna] Univ Saskatchewan, Coll Arts & Sci, Dept Comp Sci, Saskatoon, SK, Canada; [Haubrich, Tim; Westberg, Bev] Saskatchewan Ctr Patient Oriented Res, Saskatoon, SK, Canada; [Erickson-Lumb, Laura] A…	Goodridge, D (corresponding author), Univ Saskatchewan, Dept Med, Room E1216,Hlth Sci Bldg,107 Wiggins Rd, Saskatoon, SK S7N 2Z4, Canada.		virtual support programs; caregivers; dementia; mindfulness; self-compassion; mobile health; mobile applications; elderly; older adults; usability; feasibility; smartphone app; mobile phone	FAMILY CAREGIVERS; PHYSICAL HEALTH; MENTAL-HEALTH; INTERVENTIONS; STRESS; PREVALENCE; STRATEGIES; CARERS; BURDEN	Article	JMIR AGING	AREA STUDIES|Q1|1/48	4.8	3	Geriatrics & Gerontology; Gerontology; Medical Informatics		PROGRAM	Canada	Canada	Univ Saskatchewan(Canada)	Univ Saskatchewan(Canada)	Med	Med	Q1|1/48
20	2021	JMIR Aging	Nishchyk, Anna(Norway)	Nishchyk, A; Chen, WQ; Pripp, AH; Bergland, A	Nishchyk, Anna; Chen, Weiqin; Pripp, Are Hugo; Bergland, Astrid		Nishchyk, Anna(Norway)		A	Geriatrics & Gerontology; Medical Informatics	[Nishchyk, Anna; Chen, Weiqin] Oslo Metropolitan Univ, Fac Technol Art & Design, Dept Comp Sci, POB 4, N-0130 Oslo, Norway; [Pripp, Are Hugo; Bergland, Astrid] Oslo Metropolitan Univ, Fac Hlth Sci, Oslo, Norway	Nishchyk, A (corresponding author), Oslo Metropolitan Univ, Fac Technol Art & Design, Dept Comp Sci, POB 4, N-0130 Oslo, Norway.		falls; fall prevention; mixed reality; augmented reality; virtual reality; physical exercise	VIRTUAL-REALITY; AUGMENTED REALITY; EXERCISE PROGRAMS; POSTURAL BALANCE; IMPROVES BALANCE; DYNAMIC BALANCE; RISK-FACTORS; PEOPLE; GAMES; ADHERENCE	Review	JMIR AGING	AREA STUDIES|Q1|1/48	4.8	1.8	Geriatrics & Gerontology; Gerontology; Medical Informatics		FALL	Norway	Norway	Oslo Metropolitan Univ(Norway)	Oslo Metropolitan Univ(Norway)	Comp Sci	Comp Sci	Q1|1/48
20	2021	JMIR Aging	Cyr, Andree-Ann(Canada)	Cyr, AA; Romero, K; Galin-Corini, L	Cyr, Andree-Ann; Romero, Kristoffer; Galin-Corini, Laura		Cyr, Andree-Ann(Canada)		A	Geriatrics & Gerontology; Medical Informatics	[Cyr, Andree-Ann; Galin-Corini, Laura] York Univ, Dept Psychol, Glendon Campus,126 York Hall,2275 Bayview Ave, Toronto, ON M4N 3R4, Canada; [Romero, Kristoffer] Univ Windsor, Dept Psychol, Windsor, ON, Canada	Cyr, AA (corresponding author), York Univ, Dept Psychol, Glendon Campus,126 York Hall,2275 Bayview Ave, Toronto, ON M4N 3R4, Canada.		web-based testing; aging; cognition; neuropsychology; mobile phone	TEST-RETEST RELIABILITY; INITIAL VALIDATION; SCREENING TOOL; LIFE-SPAN; INTERNET; MEMORY; PERFORMANCE; VALIDITY; BATTERY; SAMPLE	Article	JMIR AGING	AREA STUDIES|Q1|1/48	4.8	3	Geriatrics & Gerontology; Gerontology; Medical Informatics		COMPUTER	Canada	Canada	York Univ(Canada)	York Univ(Canada)	Psychol	Psychol	Q1|1/48
19	2022	JMIR Aging	Fotteler, Marina Liselotte(Germany)	Fotteler, ML; Mühlbauer, V; Brefka, S; Mayer, S; Kohn, B; Holl, F; Swoboda, W; Gaugisch, P; Risch, B; Denkinger, M; Dallmeier, D	Fotteler, Marina Liselotte; Muhlbauer, Viktoria; Brefka, Simone; Mayer, Sarah; Kohn, Brigitte; Holl, Felix; Swoboda, Walter; Gaugisch, Petra; Risch, Beate; Denkinger, Michael; Dallmeier, Dhayana		Fotteler, Marina Liselotte(Germany)		A	Geriatrics & Gerontology; Medical Informatics	[Fotteler, Marina Liselotte; Muhlbauer, Viktoria; Holl, Felix; Swoboda, Walter] Neu Ulm Univ Appl Sci, DigiHlth Inst, Wileystr 1, D-89231 Neu Ulm, Germany; [Fotteler, Marina Liselotte; Brefka, Simone; Mayer, Sarah; Kohn, Brigitte; Denkinger, Michael; Dallmeier, Dhayana] Agaples Bethesda Clin Ulm, Res Unit Ageing, Ulm, Germany; [Fotteler, Marina Liselotte; Brefka, Simone; Denkinger, Michael] Ulm U…	Fotteler, ML (corresponding author), Neu Ulm Univ Appl Sci, DigiHlth Inst, Wileystr 1, D-89231 Neu Ulm, Germany.		assistive technology; older adults; systematic review; frailty	QUALITY-OF-LIFE; ALZHEIMERS-DISEASE PATIENTS; HEARING-AIDS; DEMENTIA; PEOPLE; HEALTH; MILD; EXPERIENCES; CARE; TELEMEDICINE	Review	JMIR AGING	AREA STUDIES|Q1|1/48	4.8	1.8	Geriatrics & Gerontology; Gerontology; Medical Informatics		FRAILTY	Germany	Germany	Neu Ulm Univ Appl Sci(Germany)	Neu Ulm Univ Appl Sci(Germany)	Wileystr 1	Wileystr 1	Q1|1/48
19	2022	JMIR Aging	Shahid, Zahraa Khais(Sweden)	Shahid, ZK; Saguna, S; Åhlund, C	Shahid, Zahraa Khais; Saguna, Saguna; Ahlund, Christer		Shahid, Zahraa Khais(Sweden)		A	Geriatrics & Gerontology; Medical Informatics	[Shahid, Zahraa Khais; Saguna, Saguna; Ahlund, Christer] Lulea Univ Technol, Div Comp Sci, Dept Comp Sci Elect & Space Engn, Forskargatan 1, S-93177 Skelleftea, Sweden; [Shahid, Zahraa Khais] Skelleftea Municipal, Informat Technol Dept, Skelleftea, Sweden	Shahid, ZK (corresponding author), Lulea Univ Technol, Div Comp Sci, Dept Comp Sci Elect & Space Engn, Forskargatan 1, S-93177 Skelleftea, Sweden.		Activities of daily living; smart homes; elderly care; anomaly detection; IoT devices; smart device; elderly; sensors; digital sensors; Internet of things	AGING IN-PLACE; ACTIVITY RECOGNITION; SENSOR DATA	Article	JMIR AGING	AREA STUDIES|Q1|1/48	4.8	3	Geriatrics & Gerontology; Gerontology; Medical Informatics		PERSONS	Sweden	Sweden	Lulea Univ Technol(Sweden)	Lulea Univ Technol(Sweden)	Comp Sci Elect & Space Engn	Comp Sci Elect & Space Engn	Q1|1/48
19	2022	JMIR Aging	Thapa, Rahul(U.S)	Thapa, R; Garikipati, A; Shokouhi, S; Hurtado, M; Barnes, G; Hoffman, J; Calvert, J; Katzmann, L; Mao, QQ; Das, R	Thapa, Rahul; Garikipati, Anurag; Shokouhi, Sepideh; Hurtado, Myrna; Barnes, Gina; Hoffman, Jana; Calvert, Jacob; Katzmann, Lynne; Mao, Qingqing; Das, Ritankar		Shokouhi, Sepideh(U.S)		A	Geriatrics & Gerontology; Medical Informatics	[Thapa, Rahul; Garikipati, Anurag; Shokouhi, Sepideh; Hurtado, Myrna; Barnes, Gina; Hoffman, Jana; Calvert, Jacob; Mao, Qingqing; Das, Ritankar] Dascena Inc, 12333 Sowden Rd Ste B PMB 65148, Houston, TX 77080 USA; [Katzmann, Lynne] Juniper Communities, Bloomfield, NJ USA	Shokouhi, S (corresponding author), Dascena Inc, 12333 Sowden Rd Ste B PMB 65148, Houston, TX 77080 USA.		vital signs; machine learning; blood pressure; skilled nursing facilities; independent living facilities; assisted living facilities; fall prediction; elderly care; elderly population; older adult; aging	NURSING-HOME RESIDENTS; OLDER-ADULTS; RISK-FACTORS; FRACTURES; MODEL	Article	JMIR AGING	AREA STUDIES|Q1|1/48	4.8	3	Geriatrics & Gerontology; Gerontology; Medical Informatics		FALL	U.S	U.S	Dascena Inc(U.S)	Dascena Inc(U.S)	12333 Sowden Rd Ste B PMB 65148	Houston	Q1|1/48
18	2023	JMIR Aging	Zhang, Yichi(Singapore)	Zhang, YC; Leuk, JSP; Teo, WP	Zhang, Yichi; Leuk, Jessie Siew-Pin; Teo, Wei -Peng		Teo, Wei -Peng(Singapore)		A	Geriatrics & Gerontology; Medical Informatics	[Zhang, Yichi; Leuk, Jessie Siew-Pin; Teo, Wei -Peng] Nanyang Technol Univ, Natl Inst Educ, Phys Educ & Sports Sci Acad Grp, 1 Nanyang Walk, Singapore 637616, Singapore; [Zhang, Yichi] Nanyang Technol Univ, Ageing Res Inst Soc & Educ, Interdisciplinary Grad Programme, Singapore, Singapore	Teo, WP (corresponding author), Nanyang Technol Univ, Natl Inst Educ, Phys Educ & Sports Sci Acad Grp, 1 Nanyang Walk, Singapore 637616, Singapore.		telehealth; telemedicine; telecare; telemonitoring; aging care; health care access; scoping review; digital health; mobile health; mHealth; eHealth	OLDER-ADULTS; HEALTH-CARE; TELEMEDICINE; TELEPSYCHIATRY; TELEDENTISTRY; TELECARE; TECHNOLOGY; BENEFITS; BEHAVIOR; ADOPTION	Review	JMIR AGING	AREA STUDIES|Q1|1/48	4.8	1.8	Geriatrics & Gerontology; Gerontology; Medical Informatics		TELEHEALTH	Singapore	Singapore	Nanyang Technol Univ(Singapore)	Nanyang Technol Univ(Singapore)	Phys Educ & Sports Sci Acad Grp	Phys Educ & Sports Sci Acad Grp	Q1|1/48
18	2022	JMIR Aging	Nwosu, Amara Callistus(U.K)	Nwosu, AC; McGlinchey, T; Sanders, J; Stanley, S; Palfrey, J; Lubbers, P; Chapman, L; Finucane, A; Mason, S	Nwosu, Amara Callistus; McGlinchey, Tamsin; Sanders, Justin; Stanley, Sarah; Palfrey, Jennifer; Lubbers, Patrick; Chapman, Laura; Finucane, Anne; Mason, Stephen		Nwosu, Amara Callistus(U.K)		A	Geriatrics & Gerontology; Medical Informatics	[Nwosu, Amara Callistus] Univ Lancaster, Lancaster Med Sch, Hlth Innovat One,Sir John Fisher Dr, Lancaster LA1 4YW, England; [Nwosu, Amara Callistus; Stanley, Sarah; Chapman, Laura] Marie Curie Hosp Liverpool, Liverpool, Merseyside, England; [Nwosu, Amara Callistus] Liverpool Univ Hosp Natl Hlth Serv Fdn Trust, Liverpool, Merseyside, England; [McGlinchey, Tamsin; Mason, Stephen] Univ Liverpool, P…	Nwosu, AC (corresponding author), Univ Lancaster, Lancaster Med Sch, Hlth Innovat One,Sir John Fisher Dr, Lancaster LA1 4YW, England.		palliative care; terminal care; supportive care; quality of life; symptom management; digital health; technology	CANCER-PATIENTS; VIRTUAL-REALITY; TECHNOLOGY; END; COVID-19; PATIENT; LIFE; TELEMEDICINE; MEDICINE; ASSOCIATION	Article	JMIR AGING	AREA STUDIES|Q1|1/48	4.8	3	Geriatrics & Gerontology; Gerontology; Medical Informatics		DIGITAL	U.K	U.K	Univ Lancaster(U.K)	Univ Lancaster(U.K)	Hlth Innovat One	Hlth Innovat One	Q1|1/48
18	2021	JMIR Aging	Sharma, Nikita(Netherlands)	Sharma, N; Brinke, JK; Van Gemert-Pijnen, JEWC; Braakman-Jansen, LMA	Sharma, Nikita; Brinke, Jeroen Klein; Van Gemert-Pijnen, J. E. W. C.; Braakman-Jansen, L. M. A.		Sharma, Nikita(Netherlands)		A	Geriatrics & Gerontology; Medical Informatics	[Sharma, Nikita; Van Gemert-Pijnen, J. E. W. C.; Braakman-Jansen, L. M. A.] Univ Twente, Ctr eHlth & Wellbeing Res, Dept Psychol Hlth & Technol, Drienerlolaan 5, NL-7522 NB Enschede, Netherlands; [Sharma, Nikita; Brinke, Jeroen Klein] Univ Twente, Fac Elect Engn Math & Comp Sci, Pervas Syst, Enschede, Netherlands	Sharma, N (corresponding author), Univ Twente, Ctr eHlth & Wellbeing Res, Dept Psychol Hlth & Technol, Drienerlolaan 5, NL-7522 NB Enschede, Netherlands.		elderly care; unobtrusive; sensing system; caregiving; implementation; mobile phone; older adults	MONITORING-SYSTEM; TECHNOLOGIES; HEALTH; RECOGNITION; FRAMEWORK; HOME; PEOPLE; RADAR	Review	JMIR AGING	AREA STUDIES|Q1|1/48	4.8	1.8	Geriatrics & Gerontology; Gerontology; Medical Informatics		IMPLEMENTATION	Netherlands	Netherlands	Univ Twente(Netherlands)	Univ Twente(Netherlands)	Psychol Hlth & Technol	Psychol Hlth & Technol	Q1|1/48
18	2021	JMIR Aging	Laborde, Charlotte Rouzaud(France)	Laborde, CR; Cenko, E; Mardini, MT; Nerella, S; Kheirkhahan, M; Ranka, S; Fillingim, RB; Corbett, DB; Weber, E; Rashidi, P; Manini, T	Laborde, Charlotte Rouzaud; Cenko, Erta; Mardini, Mamoun T.; Nerella, Subhash; Kheirkhahan, Matin; Ranka, Sanjay; Fillingim, Roger B.; Corbett, Duane B.; Weber, Eric; Rashidi, Parisa; Manini, Todd		Laborde, Charlotte Rouzaud(France)		A	Geriatrics & Gerontology; Medical Informatics	[Laborde, Charlotte Rouzaud] Univ Toulouse, Dept Pharm, Toulouse, France; [Laborde, Charlotte Rouzaud; Mardini, Mamoun T.; Corbett, Duane B.; Manini, Todd] Univ Florida, Dept Aging & Geriatr Res, Gainesville, FL USA; [Cenko, Erta] Univ Florida, Dept Epidemiol, Gainesville, FL USA; [Mardini, Mamoun T.; Nerella, Subhash; Rashidi, Parisa] Univ Florida, Dept Biomed Engn, Gainesville, FL USA; [Kheirkh…	Laborde, CR (corresponding author), Univ Toulouse, Dept Pharm, Hop Paule de Viguier, 330 Ave Grande Bretagne,TSA 70034, F-31059 Toulouse, France.		ehealth; mobile health; ecological momentary assessment; real-time online assessment and mobility monitor; ROAMM; older adults; compliance; personal satisfaction; usability; smartwatch; knee osteoarthritis; pain; fatigue; wearable electronic device; mobile application	VISUAL ANALOG SCALES; PAIN INTENSITY; FATIGUE; RELIABILITY; VALIDITY; MANAGEMENT; QUESTIONS; HIP	Article	JMIR AGING	AREA STUDIES|Q1|1/48	4.8	3	Geriatrics & Gerontology; Gerontology; Medical Informatics		COMPLIANCE	France	France	Univ Toulouse(France)	Univ Toulouse(France)	Pharm	Pharm	Q1|1/48
18	2020	JMIR Aging	Neil-Sztramko, Sarah E.(Canada)	Neil-Sztramko, SE; Coletta, G; Dobbins, M; Marr, S	Neil-Sztramko, Sarah E.; Coletta, Giulia; Dobbins, Maureen; Marr, Sharon		Neil-Sztramko, Sarah E.(Canada)		A	Geriatrics & Gerontology; Medical Informatics	[Neil-Sztramko, Sarah E.; Dobbins, Maureen] McMaster Univ, Sch Nursing, 175 Longwood Ave S,Suite 210a, Hamilton, ON L8P 0A1, Canada; [Coletta, Giulia] McMaster Univ, Sch Kinesiol, Hamilton, ON, Canada; [Marr, Sharon] McMaster Univ, Div Geriatr, Hamilton, ON, Canada	Neil-Sztramko, SE (corresponding author), McMaster Univ, Sch Nursing, 175 Longwood Ave S,Suite 210a, Hamilton, ON L8P 0A1, Canada.		technology; older adults; tablet training; education		Article	JMIR AGING	AREA STUDIES|Q1|1/48	4.8	3	Geriatrics & Gerontology; Gerontology; Medical Informatics		SOCIAL	Canada	Canada	McMaster Univ(Canada)	McMaster Univ(Canada)	Nursing	Sch Nursing	Q1|1/48
17	2022	JMIR Aging	Skirrow, Caroline(U.K)	Skirrow, C; Meszaros, M; Meepegama, U; Lenain, R; Papp, K; Weston, J; Fristed, E	Skirrow, Caroline; Meszaros, Marton; Meepegama, Udeepa; Lenain, Raphael; Papp, Kathryn, V; Weston, Jack; Fristed, Emil		Skirrow, Caroline(U.K)		A	Geriatrics & Gerontology; Medical Informatics	[Skirrow, Caroline; Meszaros, Marton; Meepegama, Udeepa; Lenain, Raphael; Weston, Jack; Fristed, Emil] Novoic Ltd, Off G-05,50-52 Wharf Rd, London N1 7EU, England; [Papp, Kathryn, V] Harvard Med Sch, Brigham & Womens Hosp, Ctr Alzheimer Res & Treatment, Dept Neurol, Boston, MA 02115 USA; [Papp, Kathryn, V] Harvard Med Sch, Massachusetts Gen Hosp, Dept Neurol, Boston, MA 02115 USA	Skirrow, C (corresponding author), Novoic Ltd, Off G-05,50-52 Wharf Rd, London N1 7EU, England.		neurology; memory; episodic; speech; psychometrics; reliability; validity; aging; elder; older adult; Alzheimer disease; mild cognitive impairment; mobile apps; mobile health; mHealth; smartphone; cognition; cognitive decline; cognitive impairment; development; validation; recall; memory; story; stories; observational study; acceptability; usability; semantic; cognitive test; speech; linguistic; …	ALZHEIMERS-DISEASE; PERFORMANCE; DEMENTIA	Article	JMIR AGING	AREA STUDIES|Q1|1/48	4.8	3	Geriatrics & Gerontology; Gerontology; Medical Informatics		TASK	U.K	U.K	Novoic Ltd(U.K)	Novoic Ltd(U.K)	50-52 Wharf Rd	50-52 Wharf Rd	Q1|1/48
17	2022	JMIR Aging	Schuster, Amy M.(U.S)	Schuster, AM; Cotten, SR	Schuster, Amy M.; Cotten, Shelia R.		Schuster, Amy M.(U.S)		A	Geriatrics & Gerontology; Medical Informatics	[Schuster, Amy M.; Cotten, Shelia R.] Clemson Univ, Dept Sociol Anthropol & Criminal Justice, 132 Brackett Hall, Clemson, SC 29634 USA	Schuster, AM (corresponding author), Clemson Univ, Dept Sociol Anthropol & Criminal Justice, 132 Brackett Hall, Clemson, SC 29634 USA.		COVID-19; pandemic; socioemotional needs; long-term care; nursing home facility; assisted living facility; elderly; older adults; information and communication technologies; support; emotion; needs; access; connection; communication; engagement	NURSING-HOMES; LONELINESS; HEALTH; PERCEPTIONS; RESIDENTS	Article	JMIR AGING	AREA STUDIES|Q1|1/48	4.8	3	Geriatrics & Gerontology; Gerontology; Medical Informatics		COVID	U.S	U.S	Clemson Univ(U.S)	Clemson Univ(U.S)	Sociol Anthropol & Criminal Justice	Sociol Anthropol & Criminal Justice	Q1|1/48
16	2022	JMIR Aging	Berridge, Clara(U.S)	Berridge, C; Turner, NR; Liu, L; Karras, SW; Chen, AMY; Fredriksen-Goldsen, K; Demiris, G	Berridge, Clara; Turner, Natalie R.; Liu, Liu; Karras, Sierramatice W.; Chen, Amy; Fredriksen-Goldsen, Karen; Demiris, George		Berridge, Clara(U.S)		A	Geriatrics & Gerontology; Medical Informatics	[Berridge, Clara; Turner, Natalie R.; Fredriksen-Goldsen, Karen] Univ Washington, Sch Social Work, Seattle, WA USA; [Liu, Liu] Univ Washington, Coll Educ, Seattle, WA USA; [Karras, Sierramatice W.; Chen, Amy] Univ Washington, Clin Informat Res Grp, Biobehav Nursing & Hlth Informat, Seattle, WA USA; [Demiris, George] Univ Penn, Sch Nursing, Philadelphia, PA USA; [Demiris, George] Univ Penn, Perelm…	Berridge, C (corresponding author), Univ Washington, Sch Social Work, 4101 15th Ave NE, Seattle, WA 98105 USA.		Alzheimer disease; advance care planning; dyadic intervention; technology; remote monitoring; artificial intelligence; older adult; seniors; human-computer interaction; aging; elderly population; digital tool; educational tool; dementia care; ethics; informed consent	AGING IN-PLACE; ASSISTIVE TECHNOLOGY; EVERYDAY CARE; OF-LIFE; PEOPLE; FAMILY; SURVEILLANCE; ETHICS; TELECARE; QUALITY	Article	JMIR AGING	AREA STUDIES|Q1|1/48	4.8	3	Geriatrics & Gerontology; Gerontology; Medical Informatics		DEMENTIA	U.S	U.S	Univ Washington(U.S)	Univ Washington(U.S)	Social Work	Sch Social Work	Q1|1/48
16	2022	JMIR Aging	Wu, Vivien Xi(Singapore)	Wu, VX; Dong, YH; Tan, PC; Gan, PY; Zhang, D; Chi, YC; Chao, FFT; Lu, JH; Teo, BHD; Tan, YQ	Wu, Vivien Xi; Dong, Yanhong; Tan, Poh Choo; Gan, Peiying; Zhang, Di; Chi, Yuchen; Chao, Felicia Fang Ting; Lu, Jinhua; Teo, Boon Heng Dennis; Tan, Yue Qian		Wu, Vivien Xi(Singapore)		A	Geriatrics & Gerontology; Medical Informatics	[Wu, Vivien Xi; Dong, Yanhong; Chi, Yuchen; Chao, Felicia Fang Ting; Tan, Yue Qian] Natl Univ Singapore, Alice Lee Ctr Nursing Studies, Yong Loo Lin Sch Med, Singapore, Singapore; [Wu, Vivien Xi] Natl Univ Singapore, Yong Loo Lin Sch Med, Hlth Longev Translat Res Programme, Singapore, Singapore; [Dong, Yanhong] Natl Univ Singapore, Yong Loo Lin Sch Med, Dept Med, Singapore, Singapore; [Tan, Poh C…	Wu, VX (corresponding author), Natl Univ Singapore, Yong Loo Lin Sch Med, Alice Lee Ctr Nursing Studies, Clin Res Ctr, Level 2,Block MD11,10 Med Dr, Singapore 117597, Singapore.		eHealth; self-management; older adults; chronic disease; community care; elderly; community; innovation; development; pilot; evaluation; health literacy; empowerment; feasibility; engagement	SELF-MANAGEMENT; SOCIAL SUPPORT; CONTENT VALIDITY; PREVENTION; TOOL	Article	JMIR AGING	AREA STUDIES|Q1|1/48	4.8	3	Geriatrics & Gerontology; Gerontology; Medical Informatics		CHRONIC	Singapore	Singapore	Natl Univ Singapore(Singapore)	Natl Univ Singapore(Singapore)	Yong Loo Lin Med	Clin Res Ctr	Q1|1/48
16	2022	JMIR Aging	Yu, Ellie(Canada)	Yu, E; Hagens, S	Yu, Ellie; Hagens, Simon		Yu, Ellie(Canada)		A	Geriatrics & Gerontology; Medical Informatics	[Yu, Ellie; Hagens, Simon] Canada Hlth Infoway, 150 King St Unit 1300, Toronto, ON M5H 1J9, Canada	Yu, E (corresponding author), Canada Hlth Infoway, 150 King St Unit 1300, Toronto, ON M5H 1J9, Canada.		virtual care; virtual visit; COVID-19; survey; virtual care demand; virtual care use; older adults; elderly care; aging; digital health; pandemic	SERVICES; CARE	Article	JMIR AGING	AREA STUDIES|Q1|1/48	4.8	3	Geriatrics & Gerontology; Gerontology; Medical Informatics		VIDEO	Canada	Canada	Canada Hlth Infoway(Canada)	Canada Hlth Infoway(Canada)	Toronto	Toronto	Q1|1/48
16	2021	JMIR Aging	Desormeaux-Moreau, Marjorie(Canada)	Désormeaux-Moreau, M; Michel, CM; Vallières, M; Racine, M; Poulin-Paquet, M; Lacasse, D; Gionet, P; Genereux, M; Lachiheb, W; Provencher, V	Desormeaux-Moreau, Marjorie; Michel, Charlie-Maude; Vallieres, Melanie; Racine, Maryse; Poulin-Paquet, Myriame; Lacasse, Delphine; Gionet, Pascale; Genereux, Melissa; Lachiheb, Wael; Provencher, Veronique		Provencher, Veronique(Canada)		A	Geriatrics & Gerontology; Medical Informatics	[Desormeaux-Moreau, Marjorie; Michel, Charlie-Maude; Vallieres, Melanie; Racine, Maryse; Poulin-Paquet, Myriame; Lacasse, Delphine; Gionet, Pascale; Provencher, Veronique] Univ Sherbrooke, Fac Med & Hlth Sci, Sch Rehabil, 3001,12 Ave N, Sherbrooke, PQ, Canada; [Desormeaux-Moreau, Marjorie] CHU Sherbrooke, Ctr Integre Univ Sante & Serv Sociaux Estrie, Inst Univ Premiere Ligne Sante & Serv Sociaux,…	Provencher, V (corresponding author), Univ Sherbrooke, Fac Med & Hlth Sci, Sch Rehabil, 3001,12 Ave N, Sherbrooke, PQ, Canada.		disruptive behaviors management; dementia; caregivers; mobile phone; app; scoping review; focus group; mHealth; neurocognitive disorder	HEALTH; TECHNOLOGY	Review	JMIR AGING	AREA STUDIES|Q1|1/48	4.8	1.8	Geriatrics & Gerontology; Gerontology; Medical Informatics		CAREGIVERS	Canada	Canada	Univ Sherbrooke(Canada)	Univ Sherbrooke(Canada)	Rehabil	Sch Rehabil	Q1|1/48
16	2021	JMIR Aging	McLean, Bianca(Canada)	McLean, B; Hossain, N; Donison, V; Gray, M; Durbano, S; Haase, K; Alibhai, SMH; Puts, M	McLean, Bianca; Hossain, Nazia; Donison, Valentina; Gray, Mikaela; Durbano, Sara; Haase, Kristen; Alibhai, Shabbir Muhammad Husayn; Puts, Martine		Puts, Martine(Canada)		A	Geriatrics & Gerontology; Medical Informatics	[McLean, Bianca] McMaster Univ, Michael G DeGroote Sch Med, Hamilton, ON, Canada; [Hossain, Nazia] Univ Toronto, Dept Internal Med, Toronto, ON, Canada; [Donison, Valentina; Puts, Martine] Univ Toronto, Lawrence S Bloomberg Fac Nursing, 155 Coll St Suite 130, Toronto, ON, Canada; [Gray, Mikaela] Univ Toronto, Gerstein Sci Informat Ctr, Toronto, ON, Canada; [Durbano, Sara] Univ Hlth Network, Toron…	Puts, M (corresponding author), Univ Toronto, Lawrence S Bloomberg Fac Nursing, 155 Coll St Suite 130, Toronto, ON, Canada.		eHealth; systematic review; geriatric assessment; geriatric oncology	METHODS APPRAISAL TOOL; GERIATRIC ASSESSMENT; MIXED METHODS; SEARCH STRATEGIES; PATIENT PORTALS; HEALTH OUTCOMES; INTERVENTIONS; TELEMEDICINE; FEASIBILITY; RELIABILITY	Review	JMIR AGING	AREA STUDIES|Q1|1/48	4.8	1.8	Geriatrics & Gerontology; Gerontology; Medical Informatics		EHEALTH	Canada	Canada	McMaster Univ(Canada)	Univ Toronto(Canada)	Michael G DeGroote Med	155 Coll St Suite 130	Q1|1/48
15	2022	JMIR Aging	Cruz, Antonio Miguel(Canada)	Cruz, AM; Portillo, HPL; Daum, C; Rutledge, E; King, S; Liu, LL	Cruz, Antonio Miguel; Portillo, Hector Perez Lopez; Daum, Christine; Rutledge, Emily; King, Sharla; Liu, Lili		Cruz, Antonio Miguel(Canada)		A	Geriatrics & Gerontology; Medical Informatics	[Cruz, Antonio Miguel] Glenrose Rehabil Hosp, Glenrose Rehabil Res Innovat & Technol, Edmoton, AB, Canada; [Cruz, Antonio Miguel; Daum, Christine] Univ Alberta, Fac Rehabil Med, Dept Occupat Therapy, 1-45 Corbett Hall,8205 114 St, Edmonton, AB T6G 2G4, Canada; [Cruz, Antonio Miguel; Portillo, Hector Perez Lopez; Daum, Christine; Rutledge, Emily; Liu, Lili] Univ Waterloo, Fac Hlth, Waterloo, ON, C…	Cruz, AM (corresponding author), Univ Alberta, Fac Rehabil Med, Dept Occupat Therapy, 1-45 Corbett Hall,8205 114 St, Edmonton, AB T6G 2G4, Canada.		usability; technology acceptance; Unified Theory of Acceptance and Use of Technology; UTAUT; older adults; caregivers; health care aides; mobile phone	INFORMATION-TECHNOLOGY; UNIFIED THEORY; ADOPTION; UTAUT	Article	JMIR AGING	AREA STUDIES|Q1|1/48	4.8	3	Geriatrics & Gerontology; Gerontology; Medical Informatics		USABILITY	Canada	Canada	Glenrose Rehabil Hosp(Canada)	Univ Alberta(Canada)	Edmoton	Occupat Therapy	Q1|1/48
15	2022	JMIR Aging	Dimet-Wiley, Andrea(U.S)	Dimet-Wiley, A; Golovko, G; Watowich, SJ	Dimet-Wiley, Andrea; Golovko, George; Watowich, Stanley J.		Watowich, Stanley J.(U.S)		A	Geriatrics & Gerontology; Medical Informatics	[Dimet-Wiley, Andrea; Watowich, Stanley J.] Univ Texas Med Branch, Dept Biochem & Mol Biol, 301 Univ Blvd, Galveston, TX 77555 USA; [Golovko, George] Univ Texas Med Branch, Dept Pharmacol & Toxicol, Galveston, TX 77555 USA	Watowich, SJ (corresponding author), Univ Texas Med Branch, Dept Biochem & Mol Biol, 301 Univ Blvd, Galveston, TX 77555 USA.		hip; fracture; mortality; aging; older adults; elderly; mortality risk; electronic health record; EHR; survival probability; postfracture mortality rate; fall; bone; injury; dementia; diabetes; type 2 diabetes; trauma; treatment; comorbidity; mobility	BONE-MINERAL DENSITY; DIABETES-MELLITUS; CORTICAL BONE; DEMENTIA; AGE; DISEASE; WOMEN; MEN; ASSOCIATION; PREVALENCE	Article	JMIR AGING	AREA STUDIES|Q1|1/48	4.8	3	Geriatrics & Gerontology; Gerontology; Medical Informatics		MORTALITY	U.S	U.S	Univ Texas Med Branch(U.S)	Univ Texas Med Branch(U.S)	Biochem & Mol Biol	Biochem & Mol Biol	Q1|1/48
15	2022	JMIR Aging	Koh, Wei Qi(Ireland)	Koh, WQ; Whelan, S; Heins, P; Casey, D; Toomey, E; Dröes, RM	Koh, Wei Qi; Whelan, Sally; Heins, Pascale; Casey, Dympna; Toomey, Elaine; Droes, Rose-Marie		Koh, Wei Qi(Ireland)		A	Geriatrics & Gerontology; Medical Informatics	[Koh, Wei Qi; Casey, Dympna] Natl Univ Ireland, Coll Med Nursing & Hlth Sci, Sch Nursing & Midwifery, Univ Rd, Galway H91 TK33, Ireland; [Whelan, Sally] Natl Univ Ireland Galway, Irish Ctr Autism & Neurodev Res, Galway, Ireland; [Heins, Pascale] Maastricht Univ, Sch Mental Hlth & Neurosci, Dept Psychiat & Neuropsychol, Maastricht, Netherlands; [Toomey, Elaine] Univ Limerick, Sch Allied Hlth, Lime…	Koh, WQ (corresponding author), Natl Univ Ireland, Coll Med Nursing & Hlth Sci, Sch Nursing & Midwifery, Univ Rd, Galway H91 TK33, Ireland.		social robot; pet robots; low-cost robot; dementia; older adults; qualitative research; qualitative content analysis	ASSISTED THERAPY; CARE; ENGAGEMENT; RESIDENTS; SEAL	Article	JMIR AGING	AREA STUDIES|Q1|1/48	4.8	3	Geriatrics & Gerontology; Gerontology; Medical Informatics		PERCEPTIONS	Ireland	Ireland	Natl Univ Ireland(Ireland)	Natl Univ Ireland(Ireland)	Nursing & Midwifery	Sch Nursing & Midwifery	Q1|1/48
15	2021	JMIR Aging	Christie, Hannah Liane(Netherlands)	Christie, HL; Boots, LMM; Tange, HJ; Verhey, FRJ; de Vugt, ME	Christie, Hannah Liane; Boots, Lizzy Mitzy Maria; Tange, Huibert Johannes; Verhey, Frans Rochus Josef; de Vugt, Marjolein Elizabeth		Christie, Hannah Liane(Netherlands)		A	Geriatrics & Gerontology; Medical Informatics	[Christie, Hannah Liane; Boots, Lizzy Mitzy Maria; Verhey, Frans Rochus Josef; de Vugt, Marjolein Elizabeth] Maastricht Univ, Alzheimer Ctr Limburg, Sch Mental Hlth & Neurosci, Dept Psychiat & Neuropsychol, Postbus 616, Maastricht, Netherlands; [Tange, Huibert Johannes] Maastricht Univ, Care & Publ Hlth Res Inst, Dept Family Practice, Maastricht, Netherlands	Christie, HL (corresponding author), Maastricht Univ, Alzheimer Ctr Limburg, Sch Mental Hlth & Neurosci, Dept Psychiat & Neuropsychol, Postbus 616, Maastricht, Netherlands.		eHealth; mHealth; implementation science; dementia; caregiving; municipality	HEALTH INFORMATION-TECHNOLOGY; SELF-EFFICACY; OLDER-ADULTS; BARRIERS; INTERNET	Article	JMIR AGING	AREA STUDIES|Q1|1/48	4.8	3	Geriatrics & Gerontology; Gerontology; Medical Informatics		IMPLEMENTATION	Netherlands	Netherlands	Maastricht Univ(Netherlands)	Maastricht Univ(Netherlands)	Psychiat & Neuropsychol	Psychiat & Neuropsychol	Q1|1/48
14	2022	JMIR Aging	Chan, Andrew(Canada)	Chan, A; Cohen, R; Robinson, KM; Bhardwaj, D; Gregson, G; Jutai, JW; Millar, J; Rincón, AR; Fekr, AR	Chan, Andrew; Cohen, Rachel; Robinson, Katherine -Marie; Bhardwaj, Devvrat; Gregson, Geoffrey; Jutai, Jeffrey W.; Millar, Jason; Rincon, Adriana Rios; Fekr, Atena Roshan		Cohen, Rachel(Canada)		A	Geriatrics & Gerontology; Medical Informatics	[Chan, Andrew; Gregson, Geoffrey; Rincon, Adriana Rios] Univ Alberta, Fac Rehabil Med, Dept Occupat Therapy, Edmonton, AB, Canada; [Chan, Andrew; Gregson, Geoffrey; Rincon, Adriana Rios] Glenrose Rehabil Res, Innovat & Technol Hub, Edmonton, AB, Canada; [Cohen, Rachel; Fekr, Atena Roshan] Univ Hlth Network, KITE Res Inst, Toronto Rehabil Inst, Toronto, ON, Canada; [Cohen, Rachel; Fekr, Atena Rosh…	Cohen, R (corresponding author), Univ Hlth Network, KITE Res Inst, Toronto Rehabil Inst, 550 Univ Ave, Toronto, ON M5G 2A2, Canada.		smart homes; concerns; user-centered frameworks; clinical evidence; home health monitoring; gerontechnology; telemonitoring; older adults	OBSTRUCTIVE PULMONARY-DISEASE; STRUCTURED TELEPHONE SUPPORT; RANDOMIZED CONTROLLED-TRIALS; MILD COGNITIVE IMPAIRMENT; CHRONIC HEART-FAILURE; SMART HOMES; PHYSICAL-ACTIVITY; TECHNOLOGIES; CARE; TELEMEDICINE	Review	JMIR AGING	AREA STUDIES|Q1|1/48	4.8	1.8	Geriatrics & Gerontology; Gerontology; Medical Informatics		MONITORING	Canada	Canada	Univ Alberta(Canada)	Univ Hlth Network(Canada)	Occupat Therapy	Toronto Rehabil Inst	Q1|1/48
14	2022	JMIR Aging	Tong, Catherine(Canada)	Tong, CTRE; Kernoghan, A; Lemmon, K; Fernandes, P; Elliott, J; Sacco, V; Bodemer, S; Stolee, P	Tong, Catherine; Kernoghan, Alison; Lemmon, Kassandra; Fernandes, Paige; Elliott, Jacobi; Sacco, Veronica; Bodemer, Sheila; Stolee, Paul		Tong, Catherine(Canada)		A	Geriatrics & Gerontology; Medical Informatics	[Tong, Catherine; Kernoghan, Alison; Lemmon, Kassandra; Fernandes, Paige; Elliott, Jacobi; Sacco, Veronica; Bodemer, Sheila; Stolee, Paul] Univ Waterloo, Sch Publ Hlth Sci, Waterloo, ON, Canada; [Elliott, Jacobi] Lawson Hlth Res Inst, London, ON, Canada; [Tong, Catherine] Univ Waterloo, Sch Publ Hlth Sci, 200 Univ Ave West, Waterloo, ON N2L 3G1, Canada	Tong, CTRE (corresponding author), Univ Waterloo, Sch Publ Hlth Sci, 200 Univ Ave West, Waterloo, ON N2L 3G1, Canada.		mobile health; mHealth; older adults; health care providers; co-design; user experience or UX design; qualitative; apps; elderly; health care; care provider	MOBILE HEALTH; TECHNOLOGY; USABILITY; FRAMEWORK	Article	JMIR AGING	AREA STUDIES|Q1|1/48	4.8	3	Geriatrics & Gerontology; Gerontology; Medical Informatics		DEMENTIA	Canada	Canada	Univ Waterloo(Canada)	Univ Waterloo(Canada)	Publ Hlth Sci	Sch Publ Hlth Sci	Q1|1/48
14	2022	JMIR Aging	Waycott, Jenny(Australia)	Waycott, J; Zhao, W; Kelly, RM; Robertson, E	Waycott, Jenny; Zhao, Wei; Kelly, Ryan M.; Robertson, Elena		Waycott, Jenny(Australia)		A	Geriatrics & Gerontology; Medical Informatics	[Waycott, Jenny; Zhao, Wei; Kelly, Ryan M.] Univ Melbourne, Sch Comp & Informat Syst, 700 Swanston St, Melbourne, Vic 3010, Australia; [Robertson, Elena] No Violence, Melbourne, Vic, Australia	Waycott, J (corresponding author), Univ Melbourne, Sch Comp & Informat Syst, 700 Swanston St, Melbourne, Vic 3010, Australia.		aged care; older adults; technology; social enrichment; virtual reality; robots; videoconferencing; care providers	SOCIAL-INTERACTION; PARTICIPATION	Article	JMIR AGING	AREA STUDIES|Q1|1/48	4.8	3	Geriatrics & Gerontology; Gerontology; Medical Informatics		TECHNOLOGIES	Australia	Australia	Univ Melbourne(Australia)	Univ Melbourne(Australia)	Comp & Informat Syst	Sch Comp & Informat Syst	Q1|1/48
14	2022	JMIR Aging	Albers, Elizabeth A.(U.S)	Albers, EA; Mikal, J; Millenbah, A; Finlay, J; Jutkowitz, E; Mitchell, L; Horn, B; Gaugler, JE	Albers, Elizabeth A.; Mikal, Jude; Millenbah, Ashley; Finlay, Jessica; Jutkowitz, Eric; Mitchell, Lauren; Horn, Brenna; Gaugler, Joseph E.		Albers, Elizabeth A.(U.S)		A	Geriatrics & Gerontology; Medical Informatics	[Albers, Elizabeth A.; Mikal, Jude; Millenbah, Ashley; Horn, Brenna; Gaugler, Joseph E.] Univ Minnesota, Sch Publ Hlth, Div Hlth Policy & Management, D351 Mayo,420 Delaware St SE, Minneapolis, MN 55455 USA; [Finlay, Jessica] Univ Michigan, Inst Social Res, Social Environm & Hlth Program, Ann Arbor, MI USA; [Jutkowitz, Eric] Brown Univ, Sch Publ Hlth, Dept Hlth Serv Policy & Practice, Providence, …	Albers, EA (corresponding author), Univ Minnesota, Sch Publ Hlth, Div Hlth Policy & Management, D351 Mayo,420 Delaware St SE, Minneapolis, MN 55455 USA.		social isolation; dementia; caregiving - informal; aging in place; caregivers; aging; elderly; pandemic; COVID-19; mental health; technology use; health technology	DEMENTIA; IMPACT	Article	JMIR AGING	AREA STUDIES|Q1|1/48	4.8	3	Geriatrics & Gerontology; Gerontology; Medical Informatics		COVID	U.S	U.S	Univ Minnesota(U.S)	Univ Minnesota(U.S)	Hlth Policy & Management	Hlth Policy & Management	Q1|1/48
14	2021	JMIR Aging	Ramirez, Magaly(U.S)	Ramirez, M; Duran, MC; Pabiniak, CJ; Hansen, KE; Kelley, A; Ralston, JD; McCurry, SM; Teri, L; Penfold, RB	Ramirez, Magaly; Duran, Miriana C.; Pabiniak, Chester J.; Hansen, Kelly E.; Kelley, Ann; Ralston, James D.; McCurry, Susan M.; Teri, Linda; Penfold, Robert B.		Ramirez, Magaly(U.S)		A	Geriatrics & Gerontology; Medical Informatics	[Ramirez, Magaly; Duran, Miriana C.; Ralston, James D.; Penfold, Robert B.] Univ Washington, Sch Publ Hlth, Dept Hlth Serv, Seattle, WA 98195 USA; [Ramirez, Magaly; Pabiniak, Chester J.; Hansen, Kelly E.; Kelley, Ann; Ralston, James D.; Penfold, Robert B.] Kaiser Permanente Washington Hlth Res Inst, Seattle, WA USA; [McCurry, Susan M.] Univ Washington, Sch Nursing, Child Family & Populat Hlth Nur…	Ramirez, M (corresponding author), Univ Washington, Sch Publ Hlth, Hans Rosling Ctr, Dept Hlth Serv, 3980 15th Ave NE, Seattle, WA 98195 USA.		dementia; Alzheimer disease; behavioral symptoms; caregivers; internet-based intervention; education; behavior; symptom; psychology; qualitative; caregiver; intervention; training; virtual care; digital health	SUPPORT NEEDS; CARE	Article	JMIR AGING	AREA STUDIES|Q1|1/48	4.8	3	Geriatrics & Gerontology; Gerontology; Medical Informatics		CAREGIVERS	U.S	U.S	Univ Washington(U.S)	Univ Washington(U.S)	Hlth Serv	Hlth Serv	Q1|1/48
13	2023	JMIR Aging	Trainum, Katie(U.S)	Trainum, K; Tunis, R; Xie, B; Hauser, E	Trainum, Katie; Tunis, Rachel; Xie, Bo; Hauser, Elliott		Trainum, Katie(U.S)		A	Geriatrics & Gerontology; Medical Informatics	[Trainum, Katie; Xie, Bo] Univ Texas Austin, Sch Nursing, Austin, TX USA; [Tunis, Rachel; Xie, Bo; Hauser, Elliott] Univ Texas Austin, Sch Informat, Austin, TX USA; [Trainum, Katie] Univ Texas Austin, Sch Nursing, 1710 Red River St, Austin, TX 78712 USA	Trainum, K (corresponding author), Univ Texas Austin, Sch Nursing, 1710 Red River St, Austin, TX 78712 USA.		robotics; long-term care; nursing home; residential care; scoping review; review method; robot; aging; elder; older adult; gerontology; geriatric; senior living	NURSING-HOME RESIDENTS; QUALITY-OF-LIFE; OLDER-ADULTS; SOCIAL ROBOTS; COMPANION ROBOT; ELDERLY CARE; AGED CARE; THERAPY; DEMENTIA; PEOPLE	Article	JMIR AGING	AREA STUDIES|Q1|1/48	4.8	3	Geriatrics & Gerontology; Gerontology; Medical Informatics		LIVING	U.S	U.S	Univ Texas Austin(U.S)	Univ Texas Austin(U.S)	Nursing	Sch Nursing	Q1|1/48
13	2022	JMIR Aging	Ho, Vanda(Singapore)	Ho, V; Merchant, RA	Ho, Vanda; Merchant, Reshma A.		Merchant, Reshma A.(Singapore)		A	Geriatrics & Gerontology; Medical Informatics	[Ho, Vanda; Merchant, Reshma A.] Natl Univ Singapore Hosp, Dept Med, Div Geriatr Med, 1E Kent Ridge Rd,Tower Block Level 10, Singapore 119228, Singapore	Merchant, RA (corresponding author), Natl Univ Singapore Hosp, Dept Med, Div Geriatr Med, 1E Kent Ridge Rd,Tower Block Level 10, Singapore 119228, Singapore.		senior; telehealth; digital exercise; acceptability; telemedicine; elderly; older adults; outcome; isolation; decline; function; adoption; perception; exercise; physical activity; questionnaire; COVID-19	OLDER-ADULTS; TELEHEALTH	Article	JMIR AGING	AREA STUDIES|Q1|1/48	4.8	3	Geriatrics & Gerontology; Gerontology; Medical Informatics		TECHNOLOGY	Singapore	Singapore	Natl Univ Singapore Hosp(Singapore)	Natl Univ Singapore Hosp(Singapore)	Med	Med	Q1|1/48
13	2022	JMIR Aging	McCloud, Rachel(U.S)	McCloud, R; Perez, C; Bekalu, MA; Viswanath, K	McCloud, Rachel; Perez, Carly; Bekalu, Mesfin Awoke; Viswanath, K.		McCloud, Rachel(U.S)		A	Geriatrics & Gerontology; Medical Informatics	[McCloud, Rachel; Perez, Carly; Viswanath, K.] Dana Farber Canc Inst, 450 Brookline Ave, Boston, MA 02215 USA; [Bekalu, Mesfin Awoke; Viswanath, K.] Harvard Univ, Harvard TH Chan Sch Publ Hlth, Boston, MA 02115 USA	McCloud, R (corresponding author), Dana Farber Canc Inst, 450 Brookline Ave, Boston, MA 02215 USA.		technology; older adults; communication inequalities; digital health; elderly population; smart technology; smart speaker; well-being; health technology; mobile phone		Article	JMIR AGING	AREA STUDIES|Q1|1/48	4.8	3	Geriatrics & Gerontology; Gerontology; Medical Informatics		SMART	U.S	U.S	Dana Farber Canc Inst(U.S)	Dana Farber Canc Inst(U.S)	450 Brookline Ave	Boston	Q1|1/48
13	2020	JMIR Aging	Christie, Hannah Liane(Netherlands)	Christie, HL; Boots, LMM; Peetoom, K; Tange, HJ; Verhey, FRJ; de Vugt, ME	Christie, Hannah Liane; Boots, Lizzy Mitzy Maria; Peetoom, Kirsten; Tange, Huibert Johannes; Verhey, Frans Rochus Josef; de Vugt, Marjolein Elizabeth		Christie, Hannah Liane(Netherlands)		A	Geriatrics & Gerontology; Medical Informatics	[Christie, Hannah Liane; Boots, Lizzy Mitzy Maria; Peetoom, Kirsten; Verhey, Frans Rochus Josef; de Vugt, Marjolein Elizabeth] Maastricht Univ, Dept Psychiat & Neuropsychol, Sch Mental Hlth & Neurosci, Maastricht, Netherlands; [Christie, Hannah Liane; Boots, Lizzy Mitzy Maria; Peetoom, Kirsten; Verhey, Frans Rochus Josef; de Vugt, Marjolein Elizabeth] Maastricht Univ, Alzheimer Ctr Limburg, Sch M…	Christie, HL (corresponding author), Maastricht Univ, Dept Psychiat & Neuropsychol, Univ Maastricht, Sch Mental Hlth & Neurosci, Postbus 616, NL-6200 MD Maastricht, Netherlands.;Christie, HL (corresponding author), Maastricht Univ, Alzheimer Ctr Limburg, Univ Maastricht, Sch Mental Hlth & Neurosci, Postbus 616, NL-6200 MD Maastricht, Netherlands.		dementia; caregiving; eHealth; implementation; business modeling	INTERNET; INFORMATION; TECHNOLOGY; MANAGEMENT; FRAMEWORK; CARERS	Article	JMIR AGING	AREA STUDIES|Q1|1/48	4.8	3	Geriatrics & Gerontology; Gerontology; Medical Informatics		IMPLEMENTATION	Netherlands	Netherlands	Maastricht Univ(Netherlands)	Maastricht Univ(Netherlands)	Psychiat & Neuropsychol	Psychiat & Neuropsychol	Q1|1/48
13	2020	JMIR Aging	Efthymiou, Areti(Cyprus)	Efthymiou, A; Papastavrou, E; Middleton, N; Markatou, A; Sakka, P	Efthymiou, Areti; Papastavrou, Evridiki; Middleton, Nicos; Markatou, Artemis; Sakka, Paraskevi		Efthymiou, Areti(Cyprus)		A	Geriatrics & Gerontology; Medical Informatics	[Efthymiou, Areti; Papastavrou, Evridiki; Middleton, Nicos] Cyprus Univ Technol, Dept Nursing, Vragadinou 15,ZT3,3rd Floor, CY-3041 Limassol, Cyprus; [Markatou, Artemis] Consulting Management Training CMT Prooptiki, Athens, Greece; [Sakka, Paraskevi] Athens Assoc Alzheimers Dis & Related Disorders, Athens, Greece	Efthymiou, A (corresponding author), Cyprus Univ Technol, Dept Nursing, Vragadinou 15,ZT3,3rd Floor, CY-3041 Limassol, Cyprus.		caregivers; internet; dementia; eHealth		Article	JMIR AGING	AREA STUDIES|Q1|1/48	4.8	3	Geriatrics & Gerontology; Gerontology; Medical Informatics		DEMENTIA	Cyprus	Cyprus	Cyprus Univ Technol(Cyprus)	Cyprus Univ Technol(Cyprus)	Nursing	Nursing	Q1|1/48
12	2022	JMIR Aging	Hackett, Katherine(U.S)	Hackett, K; Giovannetti, T	Hackett, Katherine; Giovannetti, Tania		Giovannetti, Tania(U.S)		A	Geriatrics & Gerontology; Medical Informatics	[Hackett, Katherine; Giovannetti, Tania] Temple Univ, Dept Psychol & Neurosci, 1701 N 13th St,Weiss Hall 6th Floor, Philadelphia, PA 19122 USA	Giovannetti, T (corresponding author), Temple Univ, Dept Psychol & Neurosci, 1701 N 13th St,Weiss Hall 6th Floor, Philadelphia, PA 19122 USA.		digital phenotyping; neuropsychology; aging; dementia; smartphone; neurological; psychological; older adults; aging	ALZHEIMERS ASSOCIATION WORKGROUPS; INTRAINDIVIDUAL VARIABILITY; DIAGNOSTIC GUIDELINES; NATIONAL INSTITUTE; PERFORMANCE VARIABILITY; ACTION IMPAIRMENT; AFRICAN-AMERICAN; GAIT DYSFUNCTION; CLINICAL-TRIALS; EVERYDAY ACTION	Article	JMIR AGING	AREA STUDIES|Q1|1/48	4.8	3	Geriatrics & Gerontology; Gerontology; Medical Informatics		EMERGING	U.S	U.S	Temple Univ(U.S)	Temple Univ(U.S)	Psychol & Neurosci	Psychol & Neurosci	Q1|1/48
12	2022	JMIR Aging	Cha, Jinhee(U.S)	Cha, J; Peterson, CM; Millenbah, AN; Louwagie, K; Baker, ZG; Shah, A; Jensen, CJ; Gaugler, JE	Cha, Jinhee; Peterson, Colleen M.; Millenbah, Ashley N.; Louwagie, Katie; Baker, Zachary G.; Shah, Ayush; Jensen, Christine J.; Gaugler, Joseph E.		Cha, Jinhee(U.S)		A	Geriatrics & Gerontology; Medical Informatics	[Cha, Jinhee] Univ Minnesota, Sch Med, 420 Delaware St SE, Minneapolis, MN 55455 USA; [Cha, Jinhee] Univ Minnesota, Sch Publ Hlth, 420 Delaware St SE, Minneapolis, MN 55455 USA; [Peterson, Colleen M.] Univ Michigan, Transportat Res Inst, Ann Arbor, MI 48109 USA; [Millenbah, Ashley N.; Louwagie, Katie; Baker, Zachary G.; Shah, Ayush; Gaugler, Joseph E.] Univ Minnesota, Sch Publ Hlth, Div Hlth Poli…	Cha, J (corresponding author), Univ Minnesota, Sch Med, 420 Delaware St SE, Minneapolis, MN 55455 USA.;Cha, J (corresponding author), Univ Minnesota, Sch Publ Hlth, 420 Delaware St SE, Minneapolis, MN 55455 USA.		caregivers; caregiving; Alzheimer; dementia; intervention; COVID-19	FAMILY CAREGIVERS; CARE; INTERVENTIONS; DEPRESSION	Article	JMIR AGING	AREA STUDIES|Q1|1/48	4.8	3	Geriatrics & Gerontology; Gerontology; Medical Informatics		DEMENTIA	U.S	U.S	Univ Minnesota(U.S)	Univ Minnesota(U.S)	Med	Sch Med	Q1|1/48
12	2021	JMIR Aging	Pech, Marion(France)	Pech, M; Sauzeon, H; Yebda, T; Benois-Pineau, J; Amieva, H	Pech, Marion; Sauzeon, Helene; Yebda, Thinhinane; Benois-Pineau, Jenny; Amieva, Helene		Pech, Marion(France)		A	Geriatrics & Gerontology; Medical Informatics	[Pech, Marion; Amieva, Helene] Univ Bordeaux, Bordeaux Populat Hlth Res Ctr, Med Res Unit 1219, INSERM, 146 Rue Leo Saignant, F-33076 Bordeaux, France; [Sauzeon, Helene] Univ Bordeaux, Natl Inst Res Digital Sci & Technol, Bordeaux, France; [Yebda, Thinhinane; Benois-Pineau, Jenny] Univ Bordeaux, Natl Ctr Sci Res, Med Res Unit 5800, Lab Bordelais Rech Informat, Bordeaux, France	Pech, M (corresponding author), Univ Bordeaux, Bordeaux Populat Hlth Res Ctr, Med Res Unit 1219, INSERM, 146 Rue Leo Saignant, F-33076 Bordeaux, France.		elderly people; new technologies; fall; acceptability; digital divide; aging; falls; fall prevention; detection; geriatrics; barriers; technology acceptance; home care; seniors	HEALTH-CARE; TECHNOLOGIES; INFORMATION; PERCEPTIONS; INJURIES; DESIGN; FEAR	Article	JMIR AGING	AREA STUDIES|Q1|1/48	4.8	3	Geriatrics & Gerontology; Gerontology; Medical Informatics		FALLS	France	France	Univ Bordeaux(France)	Univ Bordeaux(France)	Bordeaux Populat Hlth Res Ctr	Bordeaux Populat Hlth Res Ctr	Q1|1/48
12	2021	JMIR Aging	Xiang, Xiaoling(U.S)	Xiang, XL; Kayser, J; Sun, YH; Himle, J	Xiang, Xiaoling; Kayser, Jay; Sun, Yihang; Himle, Joseph		Xiang, Xiaoling(U.S)		A	Geriatrics & Gerontology; Medical Informatics	[Xiang, Xiaoling; Kayser, Jay; Sun, Yihang; Himle, Joseph] Univ Michigan, Sch Social Work, 1080 S Univ Ave, Ann Arbor, MI 48109 USA	Xiang, XL (corresponding author), Univ Michigan, Sch Social Work, 1080 S Univ Ave, Ann Arbor, MI 48109 USA.		internet-based cognitive behavioral therapy; homebound older adults; home care; direct care workers; depression; qualitative study	COGNITIVE-BEHAVIORAL THERAPY; LATE-LIFE; ANXIETY	Article	JMIR AGING	AREA STUDIES|Q1|1/48	4.8	3	Geriatrics & Gerontology; Gerontology; Medical Informatics		INTERVENTION	U.S	U.S	Univ Michigan(U.S)	Univ Michigan(U.S)	Social Work	Sch Social Work	Q1|1/48
12	2020	JMIR Aging	Rai, Harleen Kaur(U.K)	Rai, HK; Schneider, J; Orrell, M	Rai, Harleen Kaur; Schneider, Justine; Orrell, Martin		Rai, Harleen Kaur(U.K)		A	Geriatrics & Gerontology; Medical Informatics	[Rai, Harleen Kaur; Orrell, Martin] Univ Nottingham, Inst Mental Hlth, Div Psychiat & Appl Psychol, Triumph Rd, Nottingham NG7 2TU, England; [Schneider, Justine] Univ Nottingham, Sch Sociol & Social Policy, Law & Social Sci Bldg, Nottingham, England	Rai, HK (corresponding author), Univ Nottingham, Inst Mental Hlth, Div Psychiat & Appl Psychol, Triumph Rd, Nottingham NG7 2TU, England.		dementia; cognitive stimulation therapy; eHealth; development	INTERVENTIONS	Article	JMIR AGING	AREA STUDIES|Q1|1/48	4.8	3	Geriatrics & Gerontology; Gerontology; Medical Informatics		CARERS	U.K	U.K	Univ Nottingham(U.K)	Univ Nottingham(U.K)	Psychiat & Appl Psychol	Psychiat & Appl Psychol	Q1|1/48
11	2023	JMIR Aging	Fear, Kathleen(U.S)	Fear, K; Gleber, C	Fear, Kathleen; Gleber, Conrad		Fear, Kathleen(U.S)		A	Geriatrics & Gerontology; Medical Informatics	[Fear, Kathleen; Gleber, Conrad] Univ Rochester, Med Ctr, UR Hlth Lab, 30 Corporate Woods, Suite 180, Rochester, NY 14623 USA; [Gleber, Conrad] Univ Rochester, Med Ctr, Dept Med, Rochester, NY USA	Fear, K (corresponding author), Univ Rochester, Med Ctr, UR Hlth Lab, 30 Corporate Woods, Suite 180, Rochester, NY 14623 USA.		generative AI; artificial intelligence; large language models; ChatGPT; Generative Pre-trained Transformer		Editorial Material	JMIR AGING	AREA STUDIES|Q1|1/48	4.8	0.9	Geriatrics & Gerontology; Gerontology; Medical Informatics		CHATGPT	U.S	U.S	Univ Rochester(U.S)	Univ Rochester(U.S)	UR Hlth Lab	Med Ctr	Q1|1/48
11	2023	JMIR Aging	Ghorayeb, Abir(U.K)	Ghorayeb, A; Comber, R; Gooberman-Hill, R	Ghorayeb, Abir; Comber, Rob; Gooberman-Hill, Rachael		Ghorayeb, Abir(U.K)		A	Geriatrics & Gerontology; Medical Informatics	[Ghorayeb, Abir; Gooberman-Hill, Rachael] Fac Hlth Sci, Bristol Med Sch, Bristol, Glocs, England; [Comber, Rob] KTH Royal Inst Technol, Dept Media Technol & Interact Design, Stockholm, Sweden; [Ghorayeb, Abir] Univ Bristol Sch Med, Fac Hlth Sci, Musculoskeletal Res Unit, Bristol BS105NB, Glocs, England	Ghorayeb, A (corresponding author), Univ Bristol Sch Med, Fac Hlth Sci, Musculoskeletal Res Unit, Bristol BS105NB, Glocs, England.		data visualization; digital health; smart homes; older people; technology acceptance; qualitative research; mobile phone	HEALTH; VISUALIZATIONS; PERCEPTIONS; PROVIDERS	Article	JMIR AGING	AREA STUDIES|Q1|1/48	4.8	3	Geriatrics & Gerontology; Gerontology; Medical Informatics		HOME	U.K	U.K	Fac Hlth Sci(U.K)	Univ Bristol Sch Med(U.K)	Bristol	Univ Bristol Sch Med	Q1|1/48
11	2022	JMIR Aging	Christie, Hannah Liane(Netherlands)	Christie, HL; Dam, AEH; van Boxtel, M; Köhler, S; Verhey, F; de Vugt, ME	Christie, Hannah Liane; Dam, Alieske Elisabeth Henrike; van Boxtel, Martin; Kohler, Sebastian; Verhey, Frans; de Vugt, Marjolein Elisabeth		Christie, Hannah Liane(Netherlands)		A	Geriatrics & Gerontology; Medical Informatics	[Christie, Hannah Liane; Dam, Alieske Elisabeth Henrike; van Boxtel, Martin; Kohler, Sebastian; Verhey, Frans; de Vugt, Marjolein Elisabeth] Maastricht Univ, Sch Mental Hlth & Neurosci, Dept Psychiat & Neuropsychol, Maastricht, Netherlands	Christie, HL (corresponding author), Maastricht Univ, Sch Mental Hlth & Neurosci, Dept Psychiat & Neuropsychol, Postbus 616, NL-6200 MD Maastricht, Netherlands.		dementia; Alzheimer's; neurodegenerative; caregiver; caregiving; digital health; eHealth; mHealth; Information communication; peer -support; informal support; social interaction; support network	MULTIDIMENSIONAL SCALE; INFORMAL CARERS; OLDER-ADULTS; VALIDATION; INTERNET; NETWORK; HEALTH; COMPETENCE; ALZHEIMERS; SENSE	Article	JMIR AGING	AREA STUDIES|Q1|1/48	4.8	3	Geriatrics & Gerontology; Gerontology; Medical Informatics		SOCIAL	Netherlands	Netherlands	Maastricht Univ(Netherlands)	Maastricht Univ(Netherlands)	Psychiat & Neuropsychol	Psychiat & Neuropsychol	Q1|1/48
11	2022	JMIR Aging	Cristiano, Alessia(Italy)	Cristiano, A; Musteata, S; De Silvestri, S; Bellandi, V; Ceravolo, P; Cesari, M; Azzolino, D; Sanna, A; Trojaniello, D	Cristiano, Alessia; Musteata, Stela; De Silvestri, Sara; Bellandi, Valerio; Ceravolo, Paolo; Cesari, Matteo; Azzolino, Domenico; Sanna, Alberto; Trojaniello, Diana		Trojaniello, Diana(Italy)		A	Geriatrics & Gerontology; Medical Informatics	[Cristiano, Alessia; Musteata, Stela; De Silvestri, Sara; Sanna, Alberto; Trojaniello, Diana] Ist Ricovero & Cura Carattere Sci, Ctr Adv Technol Hlth & Wellbeing, Osped San Raffaele, Milan, Italy; [Bellandi, Valerio; Ceravolo, Paolo] Univ Milan, Dept Comp Sci, Milan, Italy; [Cesari, Matteo; Azzolino, Domenico] Univ Milan, Geriatr Unit, Ist Ricovero & Cura Carattere Sci Ist Clin Sci Ma, Milan, Ita…	Trojaniello, D (corresponding author), Ist Ricovero & Cura Carattere Sci, Ctr Adv Technol Hlth & Wellbeing, Osped San Raffaele, Milan, Italy.		smart health; remote monitoring; requirement elicitation; older population; age-related chronic conditions; healthy aging; Internet of Things; mobile phone	TECHNOLOGY; ACCEPTANCE; EDUCATION; BARRIERS; BURDEN; CARE	Article	JMIR AGING	AREA STUDIES|Q1|1/48	4.8	3	Geriatrics & Gerontology; Gerontology; Medical Informatics		SMART	Italy	Italy	Ist Ricovero & Cura Carattere Sci(Italy)	Ctr Adv Technol Hlth & Wellbeing(Italy)	Adv Technol Hlth & Wellbeing	Adv Technol Hlth & Wellbeing	Q1|1/48
11	2021	JMIR Aging	Luo, Yan(U.S)	Luo, Y	Luo, Yan		Luo, Yan(U.S)		A	Geriatrics & Gerontology; Medical Informatics	[Luo, Yan] Univ Alabama, 2106 Forest Lake Dr, Tuscaloosa, AL 35401 USA	Luo, Y (corresponding author), Univ Alabama, 2106 Forest Lake Dr, Tuscaloosa, AL 35401 USA.		depression; COVID-19; delayed care; middle-aged adults; older adults	MAJOR DEPRESSION; UNITED-STATES; YOUNG-ADULTS; HEALTH; PAIN; ANXIETY; LONELINESS; PREVALENCE; PREDICTORS	Article	JMIR AGING	AREA STUDIES|Q1|1/48	4.8	3	Geriatrics & Gerontology; Gerontology; Medical Informatics		PANDEMIC	U.S	U.S	Univ Alabama(U.S)	Univ Alabama(U.S)	2106 Forest Lake Dr	Tuscaloosa	Q1|1/48
11	2020	JMIR Aging	Rabe, Sophie(Germany)	Rabe, S; Azhand, A; Pommer, W; Müller, S; Steinert, A	Rabe, Sophie; Azhand, Arash; Pommer, Wolfgang; Mueller, Swantje; Steinert, Anika		Rabe, Sophie(Germany)		A	Geriatrics & Gerontology; Medical Informatics	[Rabe, Sophie; Azhand, Arash; Mueller, Swantje] Lindera GmbH, Kottbusser Damm 79, D-10967 Berlin, Germany; [Pommer, Wolfgang] Hsch Med Freie Univ Charite Berlin, Kuratorium Dialyse & Nierentransplantat, Neu Isenburg, Germany; [Steinert, Anika] Charite Univ Med Berlin, Berlin, Germany; [Steinert, Anika] Free Univ Berlin, Berlin, Germany; [Steinert, Anika] Humboldt Univ, Berlin, Germany; [Steinert,…	Rabe, S (corresponding author), Lindera GmbH, Kottbusser Damm 79, D-10967 Berlin, Germany.		falls; seniors; fall risk assessment; app; mHealth; retrospective cohort study; discriminative ability	ASSESSMENT TOOLS; OLDER-PEOPLE; COMMUNITY; MULTIFACTORIAL; PREVENTION; ADULTS	Article	JMIR AGING	AREA STUDIES|Q1|1/48	4.8	3	Geriatrics & Gerontology; Gerontology; Medical Informatics		FALL	Germany	Germany	Lindera GmbH(Germany)	Lindera GmbH(Germany)	Kottbusser Damm 79	D-10967 Berlin	Q1|1/48
11	2020	JMIR Aging	Shu, Sara(U.S)	Shu, S; Woo, BKP	Shu, Sara; Woo, Benjamin K. P.		Shu, Sara(U.S)		A	Geriatrics & Gerontology; Medical Informatics	[Shu, Sara; Woo, Benjamin K. P.] Univ Calif Los Angeles, 14445 Olive View Dr, Sylmar, CA 91342 USA; [Shu, Sara] Western Univ Hlth Sci, Coll Osteopath Med Pacific, Pomona, CA USA	Shu, S (corresponding author), Univ Calif Los Angeles, 14445 Olive View Dr, Sylmar, CA 91342 USA.		geriatrics; health promotion; health education; social media; Parkinson disease; fall prevention; oral health; pulmonary disease; gastrointestinal health	DEMENTIA; YOUTUBE; INFORMATION	Article	JMIR AGING	AREA STUDIES|Q1|1/48	4.8	3	Geriatrics & Gerontology; Gerontology; Medical Informatics		CHINESE	U.S	U.S	Univ Calif Los Angeles(U.S)	Univ Calif Los Angeles(U.S)	14445 Olive View Dr	Sylmar	Q1|1/48
10	2024	JMIR Aging	Haimi, Motti(Israel)	Haimi, M; Sergienko, R	Haimi, Motti; Sergienko, Ruslan		Haimi, Motti(Israel)		A	Geriatrics & Gerontology; Medical Informatics	[Haimi, Motti] Technion Israel Inst Technol, Rappaport Fac Med, Haifa, Israel; [Haimi, Motti] Max Stern Yezreel Valley Coll, Hlth Adm Dept, IL-1930600 Emek Yezreel, Israel; [Haimi, Motti] Clalit Res Inst, Tel Aviv, Israel; [Sergienko, Ruslan] Ben Gurion Univ Negev, Fac Hlth Sci, Dept Hlth Policy & Management, Beer Sheva, Israel	Haimi, M (corresponding author), Max Stern Yezreel Valley Coll, Hlth Adm Dept, IL-1930600 Emek Yezreel, Israel.		telemedicine; digital health; older adults; COVID-19; use; digital divide; usability; pandemic; telehealth; Israel; working-hours telehealth visits; after-hours consultation; teleconsultation; eHealth; mobile health; mHealth; wearables; mobile phone	QUALITY-OF-LIFE; HOME TELEHEALTH; CARE; TELECARE; PERCEPTIONS; TECHNOLOGY; ACCEPTANCE; SUPPORT; PEOPLE	Article	JMIR AGING	AREA STUDIES|Q1|1/48	4.8	3	Geriatrics & Gerontology; Gerontology; Medical Informatics		COVID	Israel	Israel	Technion Israel Inst Technol(Israel)	Hlth Adm Dept(Israel)	Rappaport Fac Med	IL-1930600 Emek Yezreel	Q1|1/48
10	2023	JMIR Aging	Fan, Qiping(U.S)	Fan, QP; Dubose, L; Ory, MG; Lee, SD; Hoang, MN; Vennatt, J; Kew, CL; Doyle, D; Falohun, T	Fan, Qiping; Dubose, Logan; Ory, Marcia G.; Lee, Shinduk; Hoang, Minh-Nguyet; Vennatt, Jeswin; Kew, Chung Lin; Doyle, David; Falohun, Tokunbo		Fan, Qiping(U.S)		A	Geriatrics & Gerontology; Medical Informatics	[Fan, Qiping; Kew, Chung Lin] Texas A&M Univ, Sch Publ Hlth, Dept Hlth Behav, College Stn, TX USA; [Fan, Qiping] Clemson Univ, Dept Publ Hlth Sci, Clemson, SC 29634 USA; [Dubose, Logan] George Washington Univ, Internal Med, Washington, DC USA; [Ory, Marcia G.] Texas A&M Univ, Sch Publ Hlth, Dept Environm Hlth, College Stn, TX USA; [Lee, Shinduk] Univ Utah, Coll Nursing, Div Hlth Syst & Community …	Fan, QP (corresponding author), Clemson Univ, Dept Publ Hlth Sci, 524 Edwards Hall,201 Eps Zeta Dr, Clemson, SC 29634 USA.		family caregiver; Alzheimer disease; dementia; caregiving challenges; digital health; community-based participatory research; mobile phone	ALZHEIMERS-DISEASE; BARRIERS; SERVICES; MODEL; WORK	Article	JMIR AGING	AREA STUDIES|Q1|1/48	4.8	3	Geriatrics & Gerontology; Gerontology; Medical Informatics		DEMENTIA	U.S	U.S	Texas A&M Univ(U.S)	Clemson Univ(U.S)	Hlth Behav	Publ Hlth Sci	Q1|1/48
10	2022	JMIR Aging	Adisso, Evehouenou Lionel(Canada)	Adisso, ÉL; Taljaard, M; Stacey, D; Brière, N; Zomahoun, HTV; Durand, PJ; Rivest, LP; Légaré, F	Adisso, Evehouenou Lionel; Taljaard, Monica; Stacey, Dawn; Briere, Nathalie; Zomahoun, Herve Tchala Vignon; Durand, Pierre Jacob; Rivest, Louis-Paul; Legare, France		Legare, France(Canada)		A	Geriatrics & Gerontology; Medical Informatics	[Adisso, Evehouenou Lionel; Zomahoun, Herve Tchala Vignon; Legare, France] Tier 1 Canada Res Chair Shared Decis Making & Kno, 2525 Chemin Canardiere Bur A-3421, Quebec City, PQ G1J 0A4, Canada; [Adisso, Evehouenou Lionel; Zomahoun, Herve Tchala Vignon; Durand, Pierre Jacob; Legare, France] VITAM Ctr Rech Sante Durable, Quebec City, PQ, Canada; [Adisso, Evehouenou Lionel; Zomahoun, Herve Tchala Vi…	Légaré, F (corresponding author), Tier 1 Canada Res Chair Shared Decis Making & Kno, 2525 Chemin Canardiere Bur A-3421, Quebec City, PQ G1J 0A4, Canada.		shared decision-making; home care; nursing homes; patient engagement	NOTTINGHAM HEALTH PROFILE; VALIDATION; PHYSICIANS; RESIDENTS; DESIGN; SAMPLE; MODEL; WANT	Article	JMIR AGING	AREA STUDIES|Q1|1/48	4.8	3	Geriatrics & Gerontology; Gerontology; Medical Informatics		FRAIL	Canada	Canada	Tier 1 Canada Res Chair Shared Decis Making & Kno(Canada)	Tier 1 Canada Res Chair Shared Decis Making & Kno(Canada)	Quebec City	Quebec City	Q1|1/48
10	2022	JMIR Aging	Camp, Nicola(U.K)	Camp, N; Johnston, J; Lewis, MGC; Zecca, M; Di Nuovo, A; Hunter, K; Magistro, D	Camp, Nicola; Johnston, Julie; Lewis, Martin G. C.; Zecca, Massimiliano; Di Nuovo, Alessandro; Hunter, Kirsty; Magistro, Daniele		Camp, Nicola(U.K)		A	Geriatrics & Gerontology; Medical Informatics	[Camp, Nicola; Johnston, Julie; Hunter, Kirsty; Magistro, Daniele] Nottingham Trent Univ, Sch Sci & Technol, Coll Dr, Nottingham NG3 5FP, England; [Lewis, Martin G. C.] Kurio 3D Compress Ltd, Mansfield, England; [Zecca, Massimiliano] Loughborough Univ, Wolfson Sch Mech Elect & Mfg Engn, Loughborough, Leics, England; [Di Nuovo, Alessandro] Sheffield Hallam Univ, Inst Elect & Elect Engineers, Sheff…	Camp, N (corresponding author), Nottingham Trent Univ, Sch Sci & Technol, Coll Dr, Nottingham NG3 5FP, England.		aging; wearable sensors; environmental sensors; social robots; activities of daily living; aging; older adults; elderly; robots; wearables	DISABILITY; PLACE	Article	JMIR AGING	AREA STUDIES|Q1|1/48	4.8	3	Geriatrics & Gerontology; Gerontology; Medical Informatics		MONITORING	U.K	U.K	Nottingham Trent Univ(U.K)	Nottingham Trent Univ(U.K)	Coll Dr	Coll Dr	Q1|1/48
10	2022	JMIR Aging	Parniak, Simone(Canada)	Parniak, S; DePaul, VG; Frymire, C; DePaul, S; Donnelly, C	Parniak, Simone; DePaul, Vincent G.; Frymire, Clare; DePaul, Samuel; Donnelly, Catherine		Parniak, Simone(Canada)		A	Geriatrics & Gerontology; Medical Informatics	[Parniak, Simone; DePaul, Vincent G.; Donnelly, Catherine] Queens Univ, Fac Hlth Sci, Hlth Serv & Policy Res Inst, Abramsky Hall,Room 309,21 Arch St, Kingston, ON K7L 3N6, Canada; [DePaul, Vincent G.; Frymire, Clare; DePaul, Samuel; Donnelly, Catherine] Queens Univ, Fac Hlth Sci, Sch Rehabil Therapy, Kingston, ON, Canada	Parniak, S (corresponding author), Queens Univ, Fac Hlth Sci, Hlth Serv & Policy Res Inst, Abramsky Hall,Room 309,21 Arch St, Kingston, ON K7L 3N6, Canada.		naturally occurring retirement communities; NORC; NORC supportive service programs; aging in place; older adults; scoping review	AGING IN-PLACE; SUPPORTIVE SERVICES MODEL; NORC PROGRAMS; OLDER-ADULTS; INITIATIVES; SUSTAINABILITY; INVOLVEMENT; CHALLENGES; RESIDENTS; IMPLEMENTATION	Review	JMIR AGING	AREA STUDIES|Q1|1/48	4.8	1.8	Geriatrics & Gerontology; Gerontology; Medical Informatics		LITERATURE	Canada	Canada	Queens Univ(Canada)	Queens Univ(Canada)	Hlth Serv & Policy Res	Hlth Serv & Policy Res Inst	Q1|1/48
10	2022	JMIR Aging	Singh, Hardeep(Canada)	Singh, H; Tang, T; Gray, CS; Kokorelias, K; Thombs, R; Plett, D; Heffernan, M; Jarach, CM; Armas, A; Law, S; Cunningham, H; Nie, JX; Ellen, ME; Thavorn, K; Nelson, MLA	Singh, Hardeep; Tang, Terence; Gray, Carolyn Steele; Kokorelias, Kristina; Thombs, Rachel; Plett, Donna; Heffernan, Matthew; Jarach, Carlotta M.; Armas, Alana; Law, Susan; Cunningham, Heather, V; Nie, Jason Xin; Ellen, Moriah E.; Thavorn, Kednapa; Nelson, Michelle L. A.		Singh, Hardeep(Canada)		A	Geriatrics & Gerontology; Medical Informatics	[Singh, Hardeep] Univ Toronto, Temerty Fac Med, Dept Occupat Sci & Occupat Therapy, 500 Univ Ave, Toronto, ON M5G 1V7, Canada; [Singh, Hardeep; Armas, Alana; Nelson, Michelle L. A.] March Dimes Canada, Toronto, ON, Canada; [Singh, Hardeep; Heffernan, Matthew] Univ Toronto, Temerty Fac Med, Rehabil Sci Inst, Toronto, ON, Canada; [Singh, Hardeep] Univ Hlth Network, Toronto Rehabil Inst, Toronto, ON…	Singh, H (corresponding author), Univ Toronto, Temerty Fac Med, Dept Occupat Sci & Occupat Therapy, 500 Univ Ave, Toronto, ON M5G 1V7, Canada.		transitions; health; medical informatics; aged; mobile phone	RANDOMIZED CONTROLLED-TRIAL; IMPROVING CARE TRANSITIONS; OBSTRUCTIVE PULMONARY-DISEASE; PATIENTS AFTER-DISCHARGE; QUALITY-OF-LIFE; OLDER-ADULTS; FOLLOW-UP; HEART-FAILURE; SELF-MANAGEMENT; ELECTRONIC DISCHARGE	Review	JMIR AGING	AREA STUDIES|Q1|1/48	4.8	1.8	Geriatrics & Gerontology; Gerontology; Medical Informatics		DIGITAL	Canada	Canada	Univ Toronto(Canada)	Univ Toronto(Canada)	Occupat Sci & Occupat Therapy	Occupat Sci & Occupat Therapy	Q1|1/48
10	2022	JMIR Aging	Hu, Lu(U.S)	Hu, L; Trinh-Shevrin, C; Islam, N; Wu, B; Cao, SM; Freeman, J; Sevick, MA	Hu, Lu; Trinh-Shevrin, Chau; Islam, Nadia; Wu, Bei; Cao, Shimin; Freeman, Jincong; Sevick, Mary Ann		Hu, Lu(U.S)		A	Geriatrics & Gerontology; Medical Informatics	[Hu, Lu; Sevick, Mary Ann] NYU, New York Univ Langone Hlth, Ctr Healthful Behav Change, Dept Populat Hlth,Grossman Sch Med, 180 Madison Ave, New York, NY 10016 USA; [Trinh-Shevrin, Chau; Islam, Nadia] NYU, New York Univ Langone Hlth, Dept Populat Hlth, Grossman Sch Med, New York, NY 10016 USA; [Wu, Bei] NYU, Rory Meyers Coll Nursing, New York, NY 10016 USA; [Cao, Shimin] Charles B Wang Community …	Hu, L (corresponding author), NYU, New York Univ Langone Hlth, Ctr Healthful Behav Change, Dept Populat Hlth,Grossman Sch Med, 180 Madison Ave, New York, NY 10016 USA.		technology use; Chinese immigrants; type 2 diabetes; mHealth; health disparities; immigrant health; diabetes; mobile health; intervention; smartphone; immigrant	SELF-MANAGEMENT EDUCATION; IMPAIRED FASTING GLUCOSE; QUALITY-OF-CARE; ETHNIC-DIFFERENCES; GLYCEMIC CONTROL; ASIAN-AMERICANS; PREVALENCE; ADULTS; POSITION; SUPPORT	Article	JMIR AGING	AREA STUDIES|Q1|1/48	4.8	3	Geriatrics & Gerontology; Gerontology; Medical Informatics		MHEALTH	U.S	U.S	NYU(U.S)	New York Univ Langone Hlth(U.S)	Populat Hlth	Populat Hlth	Q1|1/48
10	2021	JMIR Aging	Pan, Jing(China)	Pan, J; Dong, H; Bryan-Kinns, N	Pan, Jing; Dong, Hua; Bryan-Kinns, Nick		Dong, Hua(U.K)		A	Geriatrics & Gerontology; Medical Informatics	[Pan, Jing] Nanjing Tech Univ, Coll Art & Design, Nanjing, Peoples R China; [Dong, Hua] Brunel Univ London, Brunel Design Sch, Kingston Lane, London UB8 3PH, England; [Bryan-Kinns, Nick] Queen Mary Univ London, Sch Elect Engn & Comp Sci, London, England	Dong, H (corresponding author), Brunel Univ London, Brunel Design Sch, Kingston Lane, London UB8 3PH, England.		older adults; mHealth; initial adoption; technology acceptance; design; mobile phone	PROTECTION MOTIVATION THEORY; TECHNOLOGY ACCEPTANCE MODEL; USER ACCEPTANCE; INFORMATION-TECHNOLOGY; PERCEIVED USEFULNESS; INTENTION; MHEALTH; PERSPECTIVE; EASE	Article	JMIR AGING	AREA STUDIES|Q1|1/48	4.8	3	Geriatrics & Gerontology; Gerontology; Medical Informatics		MHEALTH	China	U.K	Nanjing Tech Univ(China)	Brunel Univ London(U.K)	Coll Art & Design	Kingston Lane	Q1|1/48
10	2021	JMIR Aging	Dahlke, Deborah Vollmer(U.S)	Dahlke, DV; Lee, S; Smith, ML; Shubert, T; Popovich, S; Ory, MG	Dahlke, Deborah Vollmer; Lee, Shinduk; Smith, Matthew Lee; Shubert, Tiffany; Popovich, Stephen; Ory, Marcia G.		Dahlke, Deborah Vollmer(U.S)		A	Geriatrics & Gerontology; Medical Informatics	[Dahlke, Deborah Vollmer; Lee, Shinduk; Smith, Matthew Lee; Popovich, Stephen; Ory, Marcia G.] Texas A&M Univ, Texas A&M Ctr Populat Hlth & Aging, College Stn, TX USA; [Dahlke, Deborah Vollmer] DVD Associates LLC, 8402 Silver Mt CV, Austin, TX 78737 USA; [Shubert, Tiffany] Shubert Consulting, Chapel Hill, NC USA; [Popovich, Stephen] Clairvoyant Networks, Austin, TX USA	Dahlke, DV (corresponding author), DVD Associates LLC, 8402 Silver Mt CV, Austin, TX 78737 USA.		wearables; falls alert technology; falls; caregivers; care recipients	AGING IN-PLACE; ACCEPTANCE MODEL; OLDER-ADULTS; ASSISTIVE TECHNOLOGY; DEMENTIA; PEOPLE; INTERVENTIONS; BENEFITS; MOBILE	Article	JMIR AGING	AREA STUDIES|Q1|1/48	4.8	3	Geriatrics & Gerontology; Gerontology; Medical Informatics		TECHNOLOGY	U.S	U.S	Texas A&M Univ(U.S)	DVD Associates LLC(U.S)	Texas A&M Populat Hlth & Aging	Austin	Q1|1/48
10	2021	JMIR Aging	Palmdorf, Sarah(Germany)	Palmdorf, S; Stark, AL; Nadolny, S; Eliass, G; Karlheim, C; Kreisel, SH; Gruschka, T; Trompetter, E; Dockweiler, C	Palmdorf, Sarah; Stark, Anna Lea; Nadolny, Stephan; Eliass, Gerrit; Karlheim, Christoph; Kreisel, Stefan H.; Gruschka, Tristan; Trompetter, Eva; Dockweiler, Christoph		Dockweiler, Christoph(Germany)		A	Geriatrics & Gerontology; Medical Informatics	[Palmdorf, Sarah] Bielefeld Univ Appl Sci, Inst Educ & Hlth Care Res Hlth Sect, Bielefeld, Germany; [Stark, Anna Lea; Dockweiler, Christoph] Bielefeld Univ, Ctr ePubl Hlth Res, Sch Publ Hlth, Univ Str 25, D-33615 Bielefeld, Germany; [Nadolny, Stephan] Martin Luther Univ Halle Wittenberg, Interdisciplinary Ctr Hlth Sci, Inst Hist & Eth Med, Halle, Germany; [Nadolny, Stephan] Franziskus Hosp Harder…	Dockweiler, C (corresponding author), Bielefeld Univ, Ctr ePubl Hlth Res, Sch Publ Hlth, Univ Str 25, D-33615 Bielefeld, Germany.		dementia; home care; assistive technologies; scoping review	ALZHEIMERS-DISEASE; PSYCHOLOGICAL SYMPTOMS; OLDER-PEOPLE; NURSING-HOME; INFORMATION; PROGRAM; ADULTS; NEEDS	Review	JMIR AGING	AREA STUDIES|Q1|1/48	4.8	1.8	Geriatrics & Gerontology; Gerontology; Medical Informatics		DEMENTIA	Germany	Germany	Bielefeld Univ Appl Sci(Germany)	Bielefeld Univ(Germany)	Educ & Hlth Care Res Hlth Sect	Sch Publ Hlth	Q1|1/48
10	2020	JMIR Aging	Shu, Sara(U.S)	Shu, S; Woo, BKP	Shu, Sara; Woo, Benjamin K. P.		Shu, Sara(U.S)		A	Geriatrics & Gerontology; Medical Informatics	[Shu, Sara; Woo, Benjamin K. P.] Univ Calif Los Angeles, 14445 Olive View Dr, Sylmar, CA 91342 USA; [Shu, Sara] Western Univ Hlth Sci, Coll Osteopath Med Pacific, Pomona, CA USA	Shu, S (corresponding author), Univ Calif Los Angeles, 14445 Olive View Dr, Sylmar, CA 91342 USA.		dementia; mental health; social media; geriatrics; health promotion; health education	STIGMA; ASSOCIATION; KNOWLEDGE	Article	JMIR AGING	AREA STUDIES|Q1|1/48	4.8	3	Geriatrics & Gerontology; Gerontology; Medical Informatics		DEMENTIA	U.S	U.S	Univ Calif Los Angeles(U.S)	Univ Calif Los Angeles(U.S)	14445 Olive View Dr	Sylmar	Q1|1/48
9	2024	JMIR Aging	Wong, Karen Lok Yi(Canada)	Wong, KLY; Hung, LL; Wong, JY; Park, J; Alfares, H; Zhao, Y; Mousavinejad, A; Soni, A; Zhao, H	Wong, Karen Lok Yi; Hung, Lillian; Wong, Joey; Park, Juyoung; Alfares, Hadil; Zhao, Yong; Mousavinejad, Abdolhossein; Soni, Albin; Zhao, Hui		Wong, Karen Lok Yi(Canada)		A	Geriatrics & Gerontology; Medical Informatics	[Wong, Karen Lok Yi; Hung, Lillian; Wong, Joey; Alfares, Hadil; Zhao, Yong; Mousavinejad, Abdolhossein; Soni, Albin] Univ British Columbia, IDEA Lab, Room 259, 2211 Wesbrook Mall, Vancouver, BC V6T 1Z7, Canada; [Park, Juyoung] Univ Arizona, Coll Nursing, Tucson, AZ USA; [Zhao, Hui] James Madison Univ, Sch Nursing, Harrisonburg, VA USA	Wong, KLY (corresponding author), Univ British Columbia, IDEA Lab, Room 259, 2211 Wesbrook Mall, Vancouver, BC V6T 1Z7, Canada.		artificial intelligence; robot; long-term care home; health care provider; scoping review; person-centered care	SOCIAL ROBOTS; OLDER-ADULTS; ATTITUDES; WORKERS; PARO; ACCEPTANCE	Review	JMIR AGING	AREA STUDIES|Q1|1/48	4.8	1.8	Geriatrics & Gerontology; Gerontology; Medical Informatics		ROBOTS	Canada	Canada	Univ British Columbia(Canada)	Univ British Columbia(Canada)	Room 259	Room 259	Q1|1/48
9	2023	JMIR Aging	Hyodo, Kazuki(Japan)	Hyodo, K; Kidokoro, T; Yamaguchi, D; Iida, M; Watanabe, Y; Ueno, A; Noda, T; Kawahara, K; Nishida, S; Kai, YK; Arao, T	Hyodo, Kazuki; Kidokoro, Tetsuhiro; Yamaguchi, Daisuke; Iida, Michitaka; Watanabe, Yuya; Ueno, Aiko; Noda, Takayuki; Kawahara, Kenji; Nishida, Sumiyo; Kai, Yuko; Arao, Takashi		Hyodo, Kazuki(Japan)		A	Geriatrics & Gerontology; Medical Informatics	[Kidokoro, Tetsuhiro; Yamaguchi, Daisuke; Watanabe, Yuya; Ueno, Aiko; Noda, Takayuki; Kawahara, Kenji; Nishida, Sumiyo; Kai, Yuko; Arao, Takashi] Meiji Yasuda Life Fdn Hlth & Welf, Phys Fitness Res Inst, Tokyo, Japan; [Iida, Michitaka] Informat Serv Int Dentsu Ltd, Tokyo, Japan; [Kidokoro, Tetsuhiro] Nippon Sport Sci Univ, Fac Sport Sci, Tokyo, Japan; [Kawahara, Kenji] Meiji Yasuda Hlth Dev Fdn, …	Hyodo, K (corresponding author), Meiji Yasuda Life Fdn Hlth & Welf, Phys Fitness Res Inst, Tobuki 150, Hachioji, Tokyo 1920001, Japan.		low-intensity exercise; home exercise; online exercise; supervised exercise; elderly; COVID-19; smartphone; tablet; videoconferencing platform	PHYSICAL-ACTIVITY; WALKING; AGE	Article	JMIR AGING	AREA STUDIES|Q1|1/48	4.8	3	Geriatrics & Gerontology; Gerontology; Medical Informatics		PROGRAM	Japan	Japan	Meiji Yasuda Life Fdn Hlth & Welf(Japan)	Meiji Yasuda Life Fdn Hlth & Welf(Japan)	Phys Fitness Res	Tobuki 150	Q1|1/48
9	2023	JMIR Aging	Maes, Iris(Belgium)	Maes, I; Mertens, L; Poppe, L; Vetrovsky, T; Crombez, G; De Backere, F; Brondeel, R; Van Dyck, D	Maes, Iris; Mertens, Lieze; Poppe, Louise; Vetrovsky, Tomas; Crombez, Geert; De Backere, Femke; Brondeel, Ruben; Van Dyck, Delfien		Maes, Iris(Belgium)		A	Geriatrics & Gerontology; Medical Informatics	[Maes, Iris; Mertens, Lieze; Van Dyck, Delfien] Univ Ghent, Dept Movement & Sports Sci, Watersportlaan 2, B-9000 Ghent, Belgium; [Mertens, Lieze; Poppe, Louise] Univ Ghent, Dept Publ Hlth & Primary Care, Ghent, Belgium; [Poppe, Louise] Fund Sci Res Flanders, Brussels, Belgium; [Vetrovsky, Tomas] Charles Univ Prague, Fac Phys Educ & Sport, Prague, Czech Republic; [Crombez, Geert] Univ Ghent, Dept …	Maes, I (corresponding author), Univ Ghent, Dept Movement & Sports Sci, Watersportlaan 2, B-9000 Ghent, Belgium.		ecological momentary assessment; EMA; associations; emotions; physical concerns; intention; self-efficacy; older adult; mobile phone	BEHAVIORAL COGNITIONS; INTENTIONS; PERSPECTIVE; STRESS; LIFE	Article	JMIR AGING	AREA STUDIES|Q1|1/48	4.8	3	Geriatrics & Gerontology; Gerontology; Medical Informatics		INTENTION	Belgium	Belgium	Univ Ghent(Belgium)	Univ Ghent(Belgium)	Movement & Sports Sci	Movement & Sports Sci	Q1|1/48
9	2023	JMIR Aging	Yu, Ying(Australia)	Yu, Y; Xiao, LLY; Ullah, S; Meyer, C; Wang, J; Pot, AM; Shifaza, F	Yu, Ying; Xiao, Lily; Ullah, Shahid; Meyer, Claudia; Wang, Jing; Pot, Anne Margriet; Shifaza, Fathimath		Xiao, Lily(Australia)		A	Geriatrics & Gerontology; Medical Informatics	[Yu, Ying; Xiao, Lily; Shifaza, Fathimath] Flinders Univ S Australia, Coll Nursing & Hlth Sci, Sturt Rd, Bedford Pk, SA 5042, Australia; [Ullah, Shahid] Flinders Univ S Australia, Coll Med & Publ Hlth, Bedford Pk, SA, Australia; [Meyer, Claudia] Bolton Clarke Res Inst, Melbourne, Vic, Australia; [Meyer, Claudia] Monash Univ, Ageing & Independent Living Res Ctr, Melbourne, Vic, Australia; [Meyer, …	Xiao, LLY (corresponding author), Flinders Univ S Australia, Coll Nursing & Hlth Sci, Sturt Rd, Bedford Pk, SA 5042, Australia.		informal caregivers; dementia; psychoeducation; online; web based; qualitative research; systematic review; metasynthesis	SELF-EFFICACY; FAMILY CARERS; SUPPORT; HEALTH; ONLINE; SYMPTOMS; BURDEN; LIFE	Review	JMIR AGING	AREA STUDIES|Q1|1/48	4.8	1.8	Geriatrics & Gerontology; Gerontology; Medical Informatics		CAREGIVERS	Australia	Australia	Flinders Univ S Australia(Australia)	Flinders Univ S Australia(Australia)	Coll Nursing & Hlth Sci	Coll Nursing & Hlth Sci	Q1|1/48
9	2022	JMIR Aging	Chen, Wenwen(Canada)	Chen, WW; Flanagan, A; Nippak, PM; Nicin, M; Sinha, SK	Chen, Wenwen; Flanagan, Ashley; Nippak, Pria M. D.; Nicin, Michael; Sinha, Samir K.		Sinha, Samir K.(Canada)		A	Geriatrics & Gerontology; Medical Informatics	[Chen, Wenwen; Nippak, Pria M. D.] Toronto Metropolitan Univ, Sch Hlth Serv Management, Ted Rogers Sch Management, Toronto, ON, Canada; [Flanagan, Ashley; Nicin, Michael; Sinha, Samir K.] Toronto Metropolitan Univ, Natl Inst Ageing, Ted Rogers Sch Management, Toronto, ON, Canada; [Sinha, Samir K.] Univ Toronto, Dept Med, Div Geriatr Med, Toronto, ON, Canada; [Sinha, Samir K.] Toronto Metropolitan…	Sinha, SK (corresponding author), Toronto Metropolitan Univ, Natl Inst Ageing, Ted Rogers Sch Management, 350 Victoria St, Toronto, ON M5B 2K3, Canada.		telemedicine; virtual care visit; geriatric care professionals; aging population; Consolidated Framework for Implementation Research; geriatric care; older adults; elderly care; telehealth; digital health; COVID-19; pandemic; technology usability	HEALTH; MANAGEMENT; ADULTS; PHYSICIANS; ONTARIO	Article	JMIR AGING	AREA STUDIES|Q1|1/48	4.8	3	Geriatrics & Gerontology; Gerontology; Medical Informatics		TELEMEDICINE	Canada	Canada	Toronto Metropolitan Univ(Canada)	Toronto Metropolitan Univ(Canada)	Ted Rogers Management	Ted Rogers Sch Management	Q1|1/48
9	2022	JMIR Aging	Shin, Marlena H.(U.S)	Shin, MH; McLaren, J; Ramsey, A; Sullivan, JL; Moo, L	Shin, Marlena H.; McLaren, Jaye; Ramsey, Alvin; Sullivan, Jennifer L.; Moo, Lauren		Shin, Marlena H.(U.S)		A	Geriatrics & Gerontology; Medical Informatics	[Shin, Marlena H.] Vet Affairs Boston Healthcare Syst, Ctr Healthcare Org & Implementat Res, 150 South Huntington Ave 152M, Boston, MA 02130 USA; [McLaren, Jaye; Moo, Lauren] Vet Affairs Bedford Healthcare Syst, New England Geriatr Res Educ & Clin Ctr, Bedford, MA 02130 USA; [Ramsey, Alvin] Pilltrax Syst LLC, Boston, MA USA; [Sullivan, Jennifer L.] Vet Affairs Providence Healthcare Syst, Ctr Inno…	Shin, MH (corresponding author), Vet Affairs Boston Healthcare Syst, Ctr Healthcare Org & Implementat Res, 150 South Huntington Ave 152M, Boston, MA 02130 USA.		mild cognitive impairment; socially assistive robot; robot technology; caregiver support; gerontology; aging in place; qualitative research; mobile phone	SOCIALLY ASSISTIVE ROBOTS; ELDERLY CARE; OLDER-ADULTS	Article	JMIR AGING	AREA STUDIES|Q1|1/48	4.8	3	Geriatrics & Gerontology; Gerontology; Medical Informatics		ADRD	U.S	U.S	Vet Affairs Boston Healthcare Syst(U.S)	Vet Affairs Boston Healthcare Syst(U.S)	Healthcare Org & Implementat Res	Healthcare Org & Implementat Res	Q1|1/48
9	2021	JMIR Aging	Kelleher, Jessica(U.S)	Kelleher, J; Zola, S; Cui, XQ; Chen, SY; Gerber, C; Parker, MW; Davis, C; Law, S; Golden, M; Vaughan, CP	Kelleher, Jessica; Zola, Stuart; Cui, Xiangqin; Chen, Shiyu; Gerber, Caroline; Parker, Monica Willis; Davis, Crystal; Law, Sidney; Golden, Matthew; Vaughan, Camille P.		Kelleher, Jessica(U.S)		A	Geriatrics & Gerontology; Medical Informatics	[Kelleher, Jessica; Vaughan, Camille P.] Birmingham Atlanta VA Geriatr Res Educ & Clin Ctr, 3101 Clairmont RD, Atlanta, GA 30329 USA; [Zola, Stuart; Golden, Matthew] MapHabit Inc, Atlanta, GA USA; [Cui, Xiangqin; Gerber, Caroline; Vaughan, Camille P.] Atlanta VA Hlth Care Syst, Decatur, GA USA; [Cui, Xiangqin; Chen, Shiyu] Emory Univ, Rollins Sch Publ Hlth, Dept Biostat & Bioinformat, Atlanta, GA…	Kelleher, J (corresponding author), Birmingham Atlanta VA Geriatr Res Educ & Clin Ctr, 3101 Clairmont RD, Atlanta, GA 30329 USA.		aging; ageing; impaired memory; assistive technology; assistive technologies; function; assistive devices; cognition; cognitive; activities of daily living; mobile technology; mobile technologies; dementia; Alzheimer		Article	JMIR AGING	AREA STUDIES|Q1|1/48	4.8	3	Geriatrics & Gerontology; Gerontology; Medical Informatics		VETERANS	U.S	U.S	Birmingham Atlanta VA Geriatr Res Educ & Clin Ctr(U.S)	Birmingham Atlanta VA Geriatr Res Educ & Clin Ctr(U.S)	3101 Clairmont RD	Birmingham Atlanta VA Geriatr Res Educ & Clin Ctr	Q1|1/48
9	2021	JMIR Aging	Kim, Ben(Canada)	Kim, B; Ghasemi, P; Stolee, P; Lee, J	Kim, Ben; Ghasemi, Peyman; Stolee, Paul; Lee, Joon		Lee, Joon(Canada)		A	Geriatrics & Gerontology; Medical Informatics	[Kim, Ben; Stolee, Paul] Univ Waterloo, Sch Publ Hlth & Hlth Syst, Waterloo, ON, Canada; [Ghasemi, Peyman; Lee, Joon] Univ Calgary, Cumming Sch Med, Data Intelligence Hlth Lab, 3280 Hosp Dr NW, Calgary, AB T2N 4Z6, Canada; [Ghasemi, Peyman] Univ Calgary, Biomed Engn Grad Program, Calgary, AB, Canada; [Lee, Joon] Univ Calgary, Cumming Sch Med, Dept Community Hlth Sci, Calgary, AB, Canada; [Lee, Jo…	Lee, J (corresponding author), Univ Calgary, Cumming Sch Med, Data Intelligence Hlth Lab, 3280 Hosp Dr NW, Calgary, AB T2N 4Z6, Canada.		mobile health; mHealth; older adults; wearables; patient generated health data; chronic disease management; home care; self-care; activities of daily living; sleep		Article	JMIR AGING	AREA STUDIES|Q1|1/48	4.8	3	Geriatrics & Gerontology; Gerontology; Medical Informatics		PERCEPTIONS	Canada	Canada	Univ Waterloo(Canada)	Univ Calgary(Canada)	Publ Hlth & Hlth Syst	Cumming Sch Med	Q1|1/48
9	2021	JMIR Aging	Verloo, Henk(Switzerland)	Verloo, H; Lorette, A; Amoussou, JR; de Pélichy, EG; Queirós, AM; von Gunten, A; Perruchoud, E	Verloo, Henk; Lorette, Adrien; Amoussou, Joelle Rosselet; de Pelichy, Estelle Gilles; Queiros, Alcina Matos; von Gunten, Armin; Perruchoud, Elodie		Verloo, Henk(Switzerland)		A	Geriatrics & Gerontology; Medical Informatics	[Verloo, Henk; Perruchoud, Elodie] Univ Appl Sci & Arts Western Switzerland, Sch Hlth Sci HES SO Valais, Chemin Agasse 5, CH-1950 Sion, Switzerland; [Verloo, Henk; Lorette, Adrien; von Gunten, Armin] Lausanne Univ Hosp, Serv Old Age Psychiat, Prilly, Switzerland; [Amoussou, Joelle Rosselet] Lausanne Univ Hosp, Educ & Res Dept, Psychiat Lib, Prilly, Switzerland; [Amoussou, Joelle Rosselet] Univ La…	Verloo, H (corresponding author), Univ Appl Sci & Arts Western Switzerland, Sch Hlth Sci HES SO Valais, Chemin Agasse 5, CH-1950 Sion, Switzerland.		living lab; aged; dementia; cognitive dysfunction; long-term care; primary health care; technology; mobile phone	TECHNOLOGY; PEOPLE	Review	JMIR AGING	AREA STUDIES|Q1|1/48	4.8	1.8	Geriatrics & Gerontology; Gerontology; Medical Informatics		DEMENTIA	Switzerland	Switzerland	Univ Appl Sci & Arts Western Switzerland(Switzerland)	Univ Appl Sci & Arts Western Switzerland(Switzerland)	Hlth Sci HES SO Valais	Sch Hlth Sci HES SO Valais	Q1|1/48
9	2021	JMIR Aging	LaMonica, Haley M.(Australia)	LaMonica, HM; Roberts, AE; Davenport, TA; Hickie, IB	LaMonica, Haley M.; Roberts, Anna E.; Davenport, Tracey A.; Hickie, Ian B.		LaMonica, Haley M.(Australia)		A	Geriatrics & Gerontology; Medical Informatics	[LaMonica, Haley M.; Roberts, Anna E.; Davenport, Tracey A.; Hickie, Ian B.] Univ Sydney, Brain & Mind Ctr, 88 Mallen St, Camperdown, NSW 2050, Australia	LaMonica, HM (corresponding author), Univ Sydney, Brain & Mind Ctr, 88 Mallen St, Camperdown, NSW 2050, Australia.		older adults; mental health; technology; community-based participatory research; stakeholder participation; smartphone; mobile phone	TECHNOLOGY; PERCEPTIONS; CARE	Article	JMIR AGING	AREA STUDIES|Q1|1/48	4.8	3	Geriatrics & Gerontology; Gerontology; Medical Informatics		USABILITY	Australia	Australia	Univ Sydney(Australia)	Univ Sydney(Australia)	88 Mallen St	Brain & Mind Ctr	Q1|1/48
9	2021	JMIR Aging	Rosenblum, Sara(Israel)	Rosenblum, S; Elimelech, OC	Rosenblum, Sara; Elimelech, Ortal Cohen		Rosenblum, Sara(Israel)		A	Geriatrics & Gerontology; Medical Informatics	[Rosenblum, Sara; Elimelech, Ortal Cohen] Univ Haifa, Dept Occupat Therapy, Lab Complex Human Act & Participat, IL-31905 Haifa, Israel	Rosenblum, S (corresponding author), Univ Haifa, Dept Occupat Therapy, Lab Complex Human Act & Participat, IL-31905 Haifa, Israel.		COVID-19; coronavirus; anxiety; cognition; aging; eHealth; online data	SEX-DIFFERENCES; LIFE SATISFACTION; COGNITIVE PERFORMANCE; PHYSICAL-ACTIVITY; EXECUTIVE CONTROL; DEPRESSION; DISORDER	Article	JMIR AGING	AREA STUDIES|Q1|1/48	4.8	3	Geriatrics & Gerontology; Gerontology; Medical Informatics		FUNCTIONAL	Israel	Israel	Univ Haifa(Israel)	Univ Haifa(Israel)	Occupat Therapy	Occupat Therapy	Q1|1/48
8	2024	JMIR Aging	Luo, Minjing(China)	Luo, MJ; Dong, Y; Fan, BB; Zhang, XY; Liu, H; Liang, CH; Rong, HG; Fei, YT	Luo, Minjing; Dong, Yue; Fan, Bingbing; Zhang, Xinyue; Liu, Hao; Liang, Changhao; Rong, Hongguo; Fei, Yutong		Fei, Yutong(China)		A	Geriatrics & Gerontology; Medical Informatics	[Luo, Minjing; Liu, Hao; Liang, Changhao; Rong, Hongguo; Fei, Yutong] Beijing Univ Chinese Med, Ctr Evidence Based Chinese Med, 11 Bei San Huan Dong Rd, Beijing 100026, Peoples R China; [Luo, Minjing; Liu, Hao; Liang, Changhao; Rong, Hongguo; Fei, Yutong] Beijing GRADE Ctr, Beijing, Peoples R China; [Luo, Minjing; Zhang, Xinyue; Liu, Hao; Liang, Changhao; Rong, Hongguo; Fei, Yutong] Beijing Univ …	Fei, YT (corresponding author), Beijing Univ Chinese Med, Ctr Evidence Based Chinese Med, 11 Bei San Huan Dong Rd, Beijing 100026, Peoples R China.		sleep duration; functional disability; activity of daily living disability; instrumental activity of daily living; older population	INSTRUMENTAL ACTIVITIES; DEPRESSIVE SYMPTOMS; COGNITIVE FRAILTY; ELDERLY-PATIENTS; HEALTH; ASSOCIATION; RISK; DISTURBANCE; QUALITY; STROKE	Article	JMIR AGING	AREA STUDIES|Q1|1/48	4.8	3	Geriatrics & Gerontology; Gerontology; Medical Informatics		SLEEP	China	China	Beijing Univ Chinese Med(China)	Beijing Univ Chinese Med(China)	Evidence Based Chinese Med	Evidence Based Chinese Med	Q1|1/48
8	2024	JMIR Aging	Sakal, Collin(Hong Kong)	Sakal, C; Li, TY; Li, J; Yang, C; Li, XY	Sakal, Collin; Li, Tingyou; Li, Juan; Yang, Can; Li, Xinyue		Li, Xinyue(Hong Kong)		A	Geriatrics & Gerontology; Medical Informatics	[Sakal, Collin; Li, Tingyou; Li, Xinyue] City Univ Hong Kong, Sch Data Sci, 16-F Lau Ming Wai Acad Bldg,83 Tat Chee Ave, Hong Kong, Peoples R China; [Li, Juan] Chinese Acad Sci, Inst Psychol, Ctr Aging Psychol, Key Lab Mental Hlth, Beijing, Peoples R China; [Yang, Can] Hong Kong Univ Sci & Technol, Dept Math, Hong Kong, Peoples R China	Li, XY (corresponding author), City Univ Hong Kong, Sch Data Sci, 16-F Lau Ming Wai Acad Bldg,83 Tat Chee Ave, Hong Kong, Peoples R China.				Article	JMIR AGING	AREA STUDIES|Q1|1/48	4.8	3	Geriatrics & Gerontology; Gerontology; Medical Informatics		SLEEP	Hong Kong	Hong Kong	City Univ Hong Kong(Hong Kong)	City Univ Hong Kong(Hong Kong)	Data Sci	Sch Data Sci	Q1|1/48
8	2023	JMIR Aging	Al Abiad, Nahime(France)	Al Abiad, N; van Schooten, KS; Renaudin, V; Delbaere, K; Robert, T	Al Abiad, Nahime; van Schooten, Kimberley S.; Renaudin, Valerie; Delbaere, Kim; Robert, Thomas		Robert, Thomas(France)		A	Geriatrics & Gerontology; Medical Informatics	[Al Abiad, Nahime] Univ Gustave Eiffel, Lab Biomecan & Mecan Chocs, Lyon, France; [Al Abiad, Nahime] Univ Claude Bernard Lyon 1, Lyon, France; [Al Abiad, Nahime; Renaudin, Valerie] Univ Gustave Eiffel, Lab Goolocalisat, Bouguenais, France; [van Schooten, Kimberley S.; Delbaere, Kim] Neurosci Res Australia, Falls Balance & Injury Res Ctr, Randwick, Australia; [van Schooten, Kimberley S.; Delbaere,…	Robert, T (corresponding author), Univ Claude Bernard Lyon 1, Lab Biomecan & Mecan Chocs, Lab Biomecan & Mecan Chocs,LBMC UMR T 9406, 25 av Francois Mitterrand, F-69500 Lyon, France.;Robert, T (corresponding author), Univ Claude Bernard Lyon 1, 125 av Francois Mitterrand, F-69500 Lyon, France.		fall risk biomarkers; prospective falls; sensor placement; inertial measurement units; fall prediction; older adults; older adult; geriatric; geriatrics; elderly; fall; sensor; sensors; inertial measurement; model; predict; prediction; predictive	GAIT VARIABILITY; STABILITY; QUALITY; PREDICT; WALKING; ADULTS	Article	JMIR AGING	AREA STUDIES|Q1|1/48	4.8	3	Geriatrics & Gerontology; Gerontology; Medical Informatics		FALL	France	France	Univ Gustave Eiffel(France)	Univ Claude Bernard Lyon 1(France)	Lab Biomecan & Mecan Chocs	Lab Biomecan & Mecan Chocs	Q1|1/48
8	2023	JMIR Aging	Hong, Y. Alicia(U.S)	Hong, YA; Shen, K; Han, HR; Park, V; Bagchi, P; Lu, HK; Chen, HY; Wang, JHY	Hong, Y. Alicia; Shen, Kang; Han, Hae-Ra; Park, Van Ta; Bagchi, Pramita; Lu, Huixing Kate; Chen, Hsiaoyin; Wang, Judy Huei-yu		Hong, Y. Alicia(U.S)		A	Geriatrics & Gerontology; Medical Informatics	[Hong, Y. Alicia; Shen, Kang] George Mason Univ, Coll Publ Hlth, Dept Hlth Adm & Policy, Fairfax, VA USA; [Han, Hae-Ra] Johns Hopkins Univ, Sch Nursing, Baltimore, MD USA; [Park, Van Ta] Univ Calif San Francisco, Sch Nursing, Dept Community Hlth Syst, San Francisco, CA USA; [Bagchi, Pramita] George Mason Univ, Dept Stat, Fairfax, VA USA; [Lu, Huixing Kate; Chen, Hsiaoyin] Chinese Culture & Commun…	Hong, YA (corresponding author), George Mason Univ, Coll Publ Hlth, Dept Hlth Adm & Policy, 4400 Univ Dr MS 1j3, Fairfax, VA 22030 USA.		Alzheimer disease; dementia; caregiver; Chinese American; mHealth intervention; social media; WeChat; mHealth; mobile health; informal care; caregiving; family care; spousal care; minority; ethnic; cultural; Chinese	QUALITY-OF-LIFE; FAMILY CAREGIVERS; BURDEN INTERVIEW; INSTRUMENTAL ACTIVITIES; ALZHEIMERS-DISEASE; PHYSICAL HEALTH; DEPRESSION; STRESS; VALIDITY; SUPPORT	Article	JMIR AGING	AREA STUDIES|Q1|1/48	4.8	3	Geriatrics & Gerontology; Gerontology; Medical Informatics		CHINESE	U.S	U.S	George Mason Univ(U.S)	George Mason Univ(U.S)	Hlth Adm & Policy	Hlth Adm & Policy	Q1|1/48
8	2023	JMIR Aging	Shu, Sara(U.S)	Shu, SR; Woo, BKP	Shu, Sara; Woo, Benjamin K. P.		Shu, Sara(U.S)		A	Geriatrics & Gerontology; Medical Informatics	[Shu, Sara] Mayo Clin, Dept Family Med, Rochester, CA USA; [Shu, Sara; Woo, Benjamin K. P.] Univ Calif Los Angeles, Sylmar, CA USA; [Woo, Benjamin K. P.] Chinese Amer Hlth Promot Lab, Los Angeles, CA USA	Shu, SR (corresponding author), Mayo Clin, Dept Family Med, 200 First St SW, Rochester, CA 59905 USA.		metaverse; older adult; aging in place; dementia; gerontology; geriatric; digital health; digital technology; computer generated; artificial intelligence; virtual reality; mixed reality; augmented reality; aging; mental health		Article	JMIR AGING	AREA STUDIES|Q1|1/48	4.8	3	Geriatrics & Gerontology; Gerontology; Medical Informatics		REALITY	U.S	U.S	Mayo Clin(U.S)	Mayo Clin(U.S)	Family Med	Family Med	Q1|1/48
8	2023	JMIR Aging	Vazquez, Christian Elias(U.S)	Vazquez, CE; Xie, B; Shiroma, K; Charness, N	Vazquez, Christian Elias; Xie, Bo; Shiroma, Kristina; Charness, Neil		Vazquez, Christian Elias(U.S)		A	Geriatrics & Gerontology; Medical Informatics	[Vazquez, Christian Elias] Univ Texas Arlington, Sch Social Work, Arlington, TX USA; [Xie, Bo] Univ Texas Austin, Sch Nursing, Austin, TX USA; [Xie, Bo; Shiroma, Kristina] Univ Texas Austin, Sch Informat, Austin, TX USA; [Charness, Neil] Florida State Univ, Dept Psychol, Tallahassee, FL USA; [Vazquez, Christian Elias] Univ Texas Arlington, Sch Social Work, 211 S Cooper St, Arlington, TX 76019 USA	Vazquez, CE (corresponding author), Univ Texas Arlington, Sch Social Work, 211 S Cooper St, Arlington, TX 76019 USA.		eHealth literacy; digital literacy; older adults; eHealth; aging; web -based information; health information	E-HEALTH LITERACY; PROFICIENCY; GENDER	Article	JMIR AGING	AREA STUDIES|Q1|1/48	4.8	3	Geriatrics & Gerontology; Gerontology; Medical Informatics		EHEALTH	U.S	U.S	Univ Texas Arlington(U.S)	Univ Texas Arlington(U.S)	Social Work	Sch Social Work	Q1|1/48
8	2023	JMIR Aging	Zhang, Yichi(Singapore)	Zhang, YC; Lee, EWJ; Teo, WP	Zhang, Yichi; Lee, Edmund W. J.; Teo, Wei -Peng		Teo, Wei -Peng(Singapore)		A	Geriatrics & Gerontology; Medical Informatics	[Zhang, Yichi; Teo, Wei -Peng] Nanyang Technol Univ, Natl Inst Educ, Phys Educ & Sports Sci Acad Grp, Singapore, Singapore; [Zhang, Yichi] Nanyang Technol Univ, Ageing Res Inst Soc & Educ, Interdisciplinary Grad Programme, Singapore, Singapore; [Lee, Edmund W. J.] Nanyang Technol Univ, Wee Kim Wee Sch Commun & Informat, Singapore, Singapore; [Teo, Wei -Peng] Nanyang Technol Univ, Phys Educ & Spor…	Teo, WP (corresponding author), Nanyang Technol Univ, Phys Educ & Sports Sci Acad Grp, Natl Inst Educ, 1 Nanyang Walk, Singapore 637616, Singapore.		health; health-seeking behavior; aging; technology; telehealth; mobile health; mHealth; eHealth; health access; qualitative study; mobile phone		Article	JMIR AGING	AREA STUDIES|Q1|1/48	4.8	3	Geriatrics & Gerontology; Gerontology; Medical Informatics		TECHNOLOGIES	Singapore	Singapore	Nanyang Technol Univ(Singapore)	Nanyang Technol Univ(Singapore)	Phys Educ & Sports Sci Acad Grp	Natl Inst Educ	Q1|1/48
8	2022	JMIR Aging	Lim, Haikel A.(Singapore)	Lim, HA; Lee, JSW; Lim, MH; Teo, LPZ; Sin, NSW; Lim, RW; Chua, SM; Yeo, JQ; Ngiam, NHW; Tey, AJY; Tham, CYX; Ng, KYY; Low, LL; Tang, KWA	Lim, Haikel A.; Lee, Joanne Sze Win; Lim, Meng Han; Teo, Lynn Pei Zhen; Sin, Natalene Siew Wen; Lim, Rou Wei; Chua, Si Min; Yeo, Jia Qi; Ngiam, Nerice Heng Wen; Tey, Angeline Jie-Yin; Tham, Celine Yi Xin; Ng, Kennedy Yao Yi; Low, Lian Leng; Tang, Kai Wen Aaron		Tang, Kai Wen Aaron(Singapore)		A	Geriatrics & Gerontology; Medical Informatics	[Lim, Haikel A.] Natl Healthcare Grp, Dept Psychiat, Singapore, Singapore; [Lim, Haikel A.; Lee, Joanne Sze Win; Lim, Meng Han; Teo, Lynn Pei Zhen; Sin, Natalene Siew Wen; Lim, Rou Wei; Chua, Si Min; Yeo, Jia Qi; Ngiam, Nerice Heng Wen; Tey, Angeline Jie-Yin; Tham, Celine Yi Xin; Ng, Kennedy Yao Yi; Tang, Kai Wen Aaron] TriGen, Singapore, Singapore; [Lim, Haikel A.] Duke NUS Med Sch, Singapore, S…	Tang, KWA (corresponding author), Singapore Gen Hosp, Populat Hlth & Integrated Care Off, 20 Coll Rd, Singapore 169856, Singapore.		COVID-19; digital literacy; digital literacy training; digital disparities; digital divide; social construction of health technologies; health technology; COVID-19 pandemic; pandemic; COVID; social isolation; elder; older adult; Asia; access; barrier; empower; volunteer; vulnerable; digital skill; low income		Article	JMIR AGING	AREA STUDIES|Q1|1/48	4.8	3	Geriatrics & Gerontology; Gerontology; Medical Informatics		LITERACY	Singapore	Singapore	Natl Healthcare Grp(Singapore)	Singapore Gen Hosp(Singapore)	Psychiat	20 Coll Rd	Q1|1/48
8	2022	JMIR Aging	Perales-Puchalt, Jaime(U.S)	Perales-Puchalt, J; Acosta-Rullán, M; Ramírez-Mantilla, M; Espinoza-Kissell, P; Vidoni, E; Niedens, M; Ellerbeck, E; Hinton, L; Loera, L; Ramírez, AS; Lara, E; Watts, A; Williams, K; Resendez, J; Burns, J	Perales-Puchalt, Jaime; Acosta-Rullan, Mariola; Ramirez-Mantilla, Mariana; Espinoza-Kissell, Paul; Vidoni, Eric; Niedens, Michelle; Ellerbeck, Edward; Hinton, Ladson; Loera, Linda; Ramirez, A. Susana; Lara, Esther; Watts, Amber; Williams, Kristine; Resendez, Jason; Burns, Jeffrey		Perales-Puchalt, Jaime(U.S)		A	Geriatrics & Gerontology; Medical Informatics	[Perales-Puchalt, Jaime; Acosta-Rullan, Mariola; Espinoza-Kissell, Paul; Vidoni, Eric; Niedens, Michelle; Burns, Jeffrey] Univ Kansas, Alzheimers Dis Res Ctr, Sch Med, Med Ctr, 4350 Shawnee Mission Pkwy, Fairway, KS 66205 USA; [Ramirez-Mantilla, Mariana; Ellerbeck, Edward] Univ Kansas, Med Ctr, Sch Med, Dept Populat Hlth, Kansas City, KS 66103 USA; [Hinton, Ladson; Lara, Esther] Univ Calif Davis,…	Perales-Puchalt, J (corresponding author), Univ Kansas, Alzheimers Dis Res Ctr, Sch Med, Med Ctr, 4350 Shawnee Mission Pkwy, Fairway, KS 66205 USA.		Latinx individuals; mHealth; dementia; caregiving	STRESS PROCESS; PREVALENCE; PREDICTORS; MANAGEMENT; INTERVIEW; SCIENCE; HEALTH; IMPACT; AD8	Article	JMIR AGING	AREA STUDIES|Q1|1/48	4.8	3	Geriatrics & Gerontology; Gerontology; Medical Informatics		CAREGIVERS	U.S	U.S	Univ Kansas(U.S)	Univ Kansas(U.S)	Med	Med Ctr	Q1|1/48
8	2022	JMIR Aging	Egan, Kieren J.(U.K)	Egan, KJ; Clark, P; Deen, Z; Dutu, CP; Wilson, G; McCann, L; Lennon, M; Maguire, R	Egan, Kieren J.; Clark, Patricia; Deen, Zahid; Dutu, Carmen Paputa; Wilson, Graham; McCann, Lisa; Lennon, Marilyn; Maguire, Roma		Maguire, Roma(U.K)		A	Geriatrics & Gerontology; Medical Informatics	[Egan, Kieren J.; Wilson, Graham; McCann, Lisa; Lennon, Marilyn; Maguire, Roma] Univ Strathclyde, Dept Comp & Informat Sci, Digital Hlth & Wellness Grp, 16 Richmond St, Glasgow G1 1XQ, Lanark, Scotland; [Clark, Patricia] Carers Scotland, Glasgow, Lanark, Scotland; [Deen, Zahid; Dutu, Carmen Paputa] Hlth & Social Care Alliance Scotland, Glasgow, Lanark, Scotland	Maguire, R (corresponding author), Univ Strathclyde, Dept Comp & Informat Sci, Digital Hlth & Wellness Grp, 16 Richmond St, Glasgow G1 1XQ, Lanark, Scotland.		caregiving; technology; health; well-being; digital health; co-design; mobile phone	EXPERIENCES	Article	JMIR AGING	AREA STUDIES|Q1|1/48	4.8	3	Geriatrics & Gerontology; Gerontology; Medical Informatics		CAREGIVERS	U.K	U.K	Univ Strathclyde(U.K)	Univ Strathclyde(U.K)	Comp & Informat Sci	Comp & Informat Sci	Q1|1/48
8	2021	JMIR Aging	Neter, Efrat(Israel)	Neter, E; Chachashvili-Bolotin, S; Erlich, B; Ifrah, K	Neter, Efrat; Chachashvili-Bolotin, Svetlana; Erlich, Bracha; Ifrah, Kfir		Neter, Efrat(Israel)		A	Geriatrics & Gerontology; Medical Informatics	[Neter, Efrat] Ruppin Acad Ctr, Fac Social & Community Sci, Dept Behav Sci, 3 Bait, IL-4025000 Emek Hefer, Israel; [Chachashvili-Bolotin, Svetlana] Ruppin Acad Ctr, Fac Social & Community Sci, Inst Immigrat & Social Integrat, Emek Hefer, Israel; [Erlich, Bracha] Hebrew Univ Jerusalem, Braun Sch Publ Hlth & Community Med, Jerusalem, Israel; [Erlich, Bracha] Hebrew Univ Jerusalem, Gerontol Data Ctr…	Neter, E (corresponding author), Ruppin Acad Ctr, Fac Social & Community Sci, Dept Behav Sci, 3 Bait, IL-4025000 Emek Hefer, Israel.		Alzheimer disease; digital benefits; digital divide; digital skills; internet use; health behaviors; social capital	LIFE-STYLE FACTORS; DEMENTIA PREVENTION; OLDER-ADULTS; HEALTH; MODEL; INTERVENTION; RETIREMENT; ACCESS; COST	Article	JMIR AGING	AREA STUDIES|Q1|1/48	4.8	3	Geriatrics & Gerontology; Gerontology; Medical Informatics		INTERNET	Israel	Israel	Ruppin Acad Ctr(Israel)	Ruppin Acad Ctr(Israel)	Behav Sci	Behav Sci	Q1|1/48
7	2024	JMIR Aging	Atefi, Golnaz. L.(Netherlands)	Atefi, GL; van Knippenberg, RJM; Bartels, SL; Losada-Baltar, A; Márquez-González, M; Verhey, FRJ; de Vugt, ME	Atefi, Golnaz. L.; van Knippenberg, Rosalia J. M.; Bartels, Sara Laureen; Losada-Baltar, Andres; Marquez-Gonzalez, Maria; Verhey, Frans R. J.; de Vugt, Marjolein E.		Atefi, Golnaz. L.(Netherlands)		A	Geriatrics & Gerontology; Medical Informatics	[Atefi, Golnaz. L.; van Knippenberg, Rosalia J. M.; Bartels, Sara Laureen; Verhey, Frans R. J.; de Vugt, Marjolein E.] Maastricht Univ, Alzheimer Ctr Limburg, Dept Psychiat & Neuropsychol, Dr Tanslaan 12, NL-6229 ET Maastricht, Netherlands; [Losada-Baltar, Andres] Univ Rey Juan Carlos, Fac Ciencias Salud, Dept Psicol, Madrid, Spain; [Marquez-Gonzalez, Maria] Univ Autonoma Madrid, Sch Psychol, Bio…	Atefi, GL (corresponding author), Maastricht Univ, Alzheimer Ctr Limburg, Dept Psychiat & Neuropsychol, Dr Tanslaan 12, NL-6229 ET Maastricht, Netherlands.		acceptance and commitment therapy; ACT; psychological flexibility; behavior change; theory-guided eHealth; web-based intervention; supported self-help; family caregivers; dementia	SELF-HELP; METAANALYSIS; REHABILITATION; BEHAVIOR; EHEALTH; DROPOUT; HEALTH; GOALS; ACT	Article	JMIR AGING	AREA STUDIES|Q1|1/48	4.8	3	Geriatrics & Gerontology; Gerontology; Medical Informatics		CAREGIVERS	Netherlands	Netherlands	Maastricht Univ(Netherlands)	Maastricht Univ(Netherlands)	Psychiat & Neuropsychol	Psychiat & Neuropsychol	Q1|1/48
7	2024	JMIR Aging	Chien, Shao-Yun(U.S)	Chien, SY; Zaslavsky, O; Berridge, C	Chien, Shao-Yun; Zaslavsky, Oleg; Berridge, Clara		Zaslavsky, Oleg(U.S)		A	Geriatrics & Gerontology; Medical Informatics	[Chien, Shao-Yun; Zaslavsky, Oleg] Univ Washington, Sch Nursing, 1959 NE Pacific St, Seattle, WA 98195 USA; [Berridge, Clara] Univ Washington, Sch Social Work, Seattle, WA USA	Zaslavsky, O (corresponding author), Univ Washington, Sch Nursing, 1959 NE Pacific St, Seattle, WA 98195 USA.		usability; dementia; older adults; technology; concept analysis; mobile phone	MILD COGNITIVE IMPAIRMENT; OLDER-ADULTS; ASSISTIVE TECHNOLOGY; ALZHEIMERS-DISEASE; ACCEPTANCE MODEL; USER ACCEPTANCE; INFORMATION; SUPPORT	Article	JMIR AGING	AREA STUDIES|Q1|1/48	4.8	3	Geriatrics & Gerontology; Gerontology; Medical Informatics		DEMENTIA	U.S	U.S	Univ Washington(U.S)	Univ Washington(U.S)	Nursing	Sch Nursing	Q1|1/48
7	2024	JMIR Aging	Wang, Xin(U.S)	Wang, X; Li, J; Liang, TY; Ul Hasan, W; Zaman, KT; Du, Y; Xie, B; Tao, C	Wang, Xin; Li, Juan; Liang, Tianyi; Ul Hasan, Wordh; Zaman, Kimia Tuz; Du, Yang; Xie, Bo; Tao, Cui		Li, Juan(U.S)		A	Geriatrics & Gerontology; Medical Informatics	[Wang, Xin; Li, Juan; Liang, Tianyi; Ul Hasan, Wordh; Zaman, Kimia Tuz] North Dakota State Univ, Dept Comp Sci, Fargo, ND USA; [Du, Yang] Valley City State Univ, Dept Comp Syst & Software Engn, Valley City, ND USA; [Xie, Bo] Univ Texas Austin, Sch Nursing, Austin, TX USA; [Xie, Bo] Univ Texas Austin, Sch Informat, Austin, TX USA; [Tao, Cui] UTHealth Houston, D Bradley McWilliams Sch Biomed Inform…	Li, J (corresponding author), North Dakota State Univ, Dept Comp Sci, Quentin Burdick Bldg Room 258,1320 Albrecht Blvd, Fargo, ND 58102 USA.		aging; knowledge graph; machine learning; reminiscence; voice assistant	DEPRESSION; CARE	Article	JMIR AGING	AREA STUDIES|Q1|1/48	4.8	3	Geriatrics & Gerontology; Gerontology; Medical Informatics		GRAPH	U.S	U.S	North Dakota State Univ(U.S)	North Dakota State Univ(U.S)	Comp Sci	Comp Sci	Q1|1/48
7	2023	JMIR Aging	Balki, Eric(U.K)	Balki, E; Hayes, N; Holland, C	Balki, Eric; Hayes, Niall; Holland, Carol		Balki, Eric(U.K)		A	Geriatrics & Gerontology; Medical Informatics	[Balki, Eric; Holland, Carol] Univ Lancaster, Fac Hlth & Med, Dept Hlth Res, Bailrigg Campus, Lancaster LA1 4YW, England; [Hayes, Niall] Nottingham Trent Univ, Nottingham, England	Balki, E (corresponding author), Univ Lancaster, Fac Hlth & Med, Dept Hlth Res, Bailrigg Campus, Lancaster LA1 4YW, England.		pandemic; educational attainment; isolation; loneliness; socioemotional needs; social engagement; technology use; older adults; psychological resilience	MENTAL-HEALTH; LIFE-COURSE; SCALE; AGE; EPIDEMIOLOGY; ACHIEVEMENT; DEPRESSION; GUIDELINES; MORTALITY; DISTRESS	Article	JMIR AGING	AREA STUDIES|Q1|1/48	4.8	3	Geriatrics & Gerontology; Gerontology; Medical Informatics		SOCIAL	U.K	U.K	Univ Lancaster(U.K)	Univ Lancaster(U.K)	Hlth Res	Hlth Res	Q1|1/48
7	2023	JMIR Aging	Lemaire, Celia(France)	Lemaire, C; Humbert, C; Sueur, C; Racin, C	Lemaire, Celia; Humbert, Christophe; Sueur, Cedric; Racin, Celine		Lemaire, Celia(France)		A	Geriatrics & Gerontology; Medical Informatics	[Lemaire, Celia] Univ Jean Moulin Lyon 3, Magellan EA 3713, iaelyon, 1C, Ave Freres Lumiere CS 78242, F-69372 Lyon, France; [Lemaire, Celia] Univ Strasbourg, Ecole Management Strasbourg, Humans & Management Soc UR 7308, Strasbourg, France; [Lemaire, Celia] Univ Laval, Fac Sci Adm, Quebec City, PQ, Canada; [Humbert, Christophe] PSInst, Strasbourg, France; [Humbert, Christophe] Univ Strasbourg, Lab…	Lemaire, C (corresponding author), Univ Jean Moulin Lyon 3, Magellan EA 3713, iaelyon, 1C, Ave Freres Lumiere CS 78242, F-69372 Lyon, France.		social isolation; COVID-19 pandemic; remote care; nursing homes; social ties; digital devices; older adults	COVID-19; DISTANCE; SUPPORT	Review	JMIR AGING	AREA STUDIES|Q1|1/48	4.8	1.8	Geriatrics & Gerontology; Gerontology; Medical Informatics		DIGITAL	France	France	Univ Jean Moulin Lyon 3(France)	Univ Jean Moulin Lyon 3(France)	iaelyon	iaelyon	Q1|1/48
7	2023	JMIR Aging	Siette, Joyce(Australia)	Siette, J; Dodds, L; Sharifi, F; Nguyen, A; Baysari, M; Seaman, K; Raban, M; Wabe, N; Westbrook, J	Siette, Joyce; Dodds, Laura; Sharifi, Fariba; Nguyen, Amy; Baysari, Melissa; Seaman, Karla; Raban, Magdalena; Wabe, Nasir; Westbrook, Johanna		Siette, Joyce(Australia)		A	Geriatrics & Gerontology; Medical Informatics	[Siette, Joyce] Western Sydney Univ, MARCS Inst Brain Behav & Dev, Westmead, NSW, Australia; [Siette, Joyce; Dodds, Laura; Sharifi, Fariba; Nguyen, Amy; Seaman, Karla; Raban, Magdalena; Wabe, Nasir; Westbrook, Johanna] Macquarie Univ, Australian Inst Hlth Innovat, Macquarie Pk, N Ryde, NSW, Australia; [Nguyen, Amy] Univ New South Wales, St Vincents Clin Sch, Sydney, NSW, Australia; [Baysari, Meli…	Siette, J (corresponding author), Western Sydney Univ, MARCS Inst Brain Behav & Dev, Level 6,160 Hawkesbury Rd, Westmead, NSW 2145, Australia.			USER-CENTERED DESIGN; HEALTH; IMPLEMENTATION; PERSPECTIVES; TECHNOLOGY; LITERACY; SUPPORT; EASE	Review	JMIR AGING	AREA STUDIES|Q1|1/48	4.8	1.8	Geriatrics & Gerontology; Gerontology; Medical Informatics		USABILITY	Australia	Australia	Western Sydney Univ(Australia)	Western Sydney Univ(Australia)	Westmead	Level 6	Q1|1/48
7	2023	JMIR Aging	Stawarz, Katarzyna(U.K)	Stawarz, K; Liang, IJ; Alexander, L; Carlin, A; Wijekoon, A; Western, MJ	Stawarz, Katarzyna; Liang, Ian Ju; Alexander, Lyndsay; Carlin, Angela; Wijekoon, Anjana; Western, Max J.		Stawarz, Katarzyna(Australia)		A	Geriatrics & Gerontology; Medical Informatics	[Stawarz, Katarzyna] Cardiff Univ, Sch Comp Sci & Informat, Cardiff, Wales; [Liang, Ian Ju; Western, Max J.] Univ Bath, Dept Hlth, Bath, England; [Alexander, Lyndsay] Robert Gordon Univ Aberdeen, Sch Hlth Sci, Aberdeen, Scotland; [Carlin, Angela] Univ Ulster, Sports & Exercise Sci Res Inst, Ctr Exercise Med, Phys Act & Hlth, Newtownabbey, North Ireland; [Wijekoon, Anjana] Robert Gordon Univ Aberd…	Stawarz, K (corresponding author), Cardiff Univ, Sch Comp Sci & Informat, Abacws Senghennydd Rd, Cardiff CF24, Wales.		physical activity; older adults; Internet of Things; user-centered design; qualitative research; mobile phone	PHYSICAL-ACTIVITY; HEALTH-BENEFITS; FEASIBILITY; SEDENTARY; ADHERENCE; BARRIERS; FALLS; LIFE	Article	JMIR AGING	AREA STUDIES|Q1|1/48	4.8	3	Geriatrics & Gerontology; Gerontology; Medical Informatics		EXERCISE	U.K	Australia	Cardiff Univ(U.K)	Cardiff Univ(Australia)	Comp Sci & Informat	Sch Comp Sci & Informat	Q1|1/48
7	2022	JMIR Aging	Villalobos, Jennifer Paola(U.S)	Villalobos, JP; Bull, SS; Portz, JD	Villalobos, Jennifer Paola; Bull, Sheana Salyers; Portz, Jennifer Dickman		Villalobos, Jennifer Paola(U.S)		A	Geriatrics & Gerontology; Medical Informatics	[Villalobos, Jennifer Paola; Bull, Sheana Salyers] Univ Colorado, Colorado Sch Publ Hlth, Aurora, CO USA; [Portz, Jennifer Dickman] Univ Colorado, Div Gen Internal Med, Aurora, CO USA; [Villalobos, Jennifer Paola] Univ Colorado, Colorado Sch Publ Hlth, 13055 17th Ave,Mail Stop F802, Aurora, CO 80045 USA	Villalobos, JP (corresponding author), Univ Colorado, Colorado Sch Publ Hlth, 13055 17th Ave,Mail Stop F802, Aurora, CO 80045 USA.		mHealth; older adult; symptom; heart failure; palliative care; app; digital health; cardiology; heart; Convoy-Pal; mobile; tablet; smartwatch; adult; aging	MANAGEMENT	Article	JMIR AGING	AREA STUDIES|Q1|1/48	4.8	3	Geriatrics & Gerontology; Gerontology; Medical Informatics		CAREGIVERS	U.S	U.S	Univ Colorado(U.S)	Univ Colorado(U.S)	Colorado Publ Hlth	Colorado Sch Publ Hlth	Q1|1/48
7	2022	JMIR Aging	Hong, Y. Alicia(U.S)	Hong, YA; Shen, K; Lu, HXK; Chen, HY; Gong, Y; Park, VT; Han, HR	Hong, Y. Alicia; Shen, Kang; Lu, Huixing Kate; Chen, Hsiaoyin; Gong, Yang; Park, Van Ta; Han, Hae-Ra		Hong, Y. Alicia(U.S)		A	Geriatrics & Gerontology; Medical Informatics	[Hong, Y. Alicia; Shen, Kang] George Mason Univ, Coll Publ Hlth, Dept Hlth Adm & Policy, 4400 Univ Dr Ms 1J3, Fairfax, VA 22030 USA; [Lu, Huixing Kate; Chen, Hsiaoyin] Chinese Culture & Commun Serv Ctr Inc, Gaithersburg, MD 20877 USA; [Gong, Yang] Univ Texas Hlth Sci Ctr Houston, Sch Biomed Informat, Houston, TX 77030 USA; [Park, Van Ta] Univ Calif San Francisco, Sch Nursing, Dept Commun Hlth Sys…	Hong, YA (corresponding author), George Mason Univ, Coll Publ Hlth, Dept Hlth Adm & Policy, 4400 Univ Dr Ms 1J3, Fairfax, VA 22030 USA.		Alzheimer disease; dementia; caregivers; Chinese Americans; mHealth intervention; mobile health; WeChat; social media; aging	QUALITY-OF-LIFE; FAMILY CAREGIVERS; PHYSICAL HEALTH; DISEASE; STRESS; IMPACT; SLEEP	Article	JMIR AGING	AREA STUDIES|Q1|1/48	4.8	3	Geriatrics & Gerontology; Gerontology; Medical Informatics		CHINESE	U.S	U.S	George Mason Univ(U.S)	George Mason Univ(U.S)	Hlth Adm & Policy	Hlth Adm & Policy	Q1|1/48
7	2022	JMIR Aging	Boumans, Roel(Netherlands)	Boumans, R; van de Sande, Y; Thill, S; Bosse, T	Boumans, Roel; van de Sande, Yana; Thill, Serge; Bosse, Tibor		Boumans, Roel(Netherlands)		A	Geriatrics & Gerontology; Medical Informatics	[Boumans, Roel; van de Sande, Yana; Bosse, Tibor] Radboud Univ Nijmegen, Behav Sci Inst, Thomas van Aquinostr 4, NL-6525 GD Nijmegen, Netherlands; [Thill, Serge] Radboud Univ Nijmegen, Donders Inst Brain Cognit & Behav, Nijmegen, Netherlands	Boumans, R (corresponding author), Radboud Univ Nijmegen, Behav Sci Inst, Thomas van Aquinostr 4, NL-6525 GD Nijmegen, Netherlands.		intelligent virtual agent; amnesia; dementia; Alzheimer; systematic review; mobile phone	DEMENTIA	Review	JMIR AGING	AREA STUDIES|Q1|1/48	4.8	1.8	Geriatrics & Gerontology; Gerontology; Medical Informatics		VIRTUAL	Netherlands	Netherlands	Radboud Univ Nijmegen(Netherlands)	Radboud Univ Nijmegen(Netherlands)	Thomas van Aquinostr 4	Thomas van Aquinostr 4	Q1|1/48
7	2022	JMIR Aging	Ho, Ka Ying(Hong Kong)	Ho, KY; Cheung, PM; Cheng, TW; Suen, WY; Ho, HY; Cheung, DSK	Ho, Ka Ying; Cheung, Po Mang; Cheng, Tap Wing; Suen, Wing Yin; Ho, Hiu Ying; Cheung, Daphne Sze Ki		Cheung, Daphne Sze Ki(Hong Kong)		A	Geriatrics & Gerontology; Medical Informatics	[Ho, Ka Ying; Cheung, Po Mang; Cheng, Tap Wing; Suen, Wing Yin; Ho, Hiu Ying; Cheung, Daphne Sze Ki] Hong Kong Polytechinc Univ, Sch Nursing, Hong Kong, Peoples R China	Cheung, DSK (corresponding author), Hong Kong Polytechinc Univ, Sch Nursing, Hung Hom, Kowloon, Room GH526, Hong Kong, Peoples R China.		virtual reality; apathy; cognitive impairment; dementia; systematic review	DEMENTIA	Review	JMIR AGING	AREA STUDIES|Q1|1/48	4.8	1.8	Geriatrics & Gerontology; Gerontology; Medical Informatics		COGNITIVE	Hong Kong	Hong Kong	Hong Kong Polytechinc Univ(Hong Kong)	Hong Kong Polytechinc Univ(Hong Kong)	Nursing	Sch Nursing	Q1|1/48
7	2022	JMIR Aging	Husted, Karina Louise Skov(Denmark)	Husted, KLS; Brink-Kjær, A; Fogelstrom, M; Hulst, P; Bleibach, A; Henneberg, KÅ; Sorensen, HBD; Dela, F; Jacobsen, JCB; Helge, JW	Husted, Karina Louise Skov; Brink-Kjaer, Andreas; Fogelstrom, Mathilde; Hulst, Pernille; Bleibach, Akita; Henneberg, Kaj-Age; Sorensen, Helge Bjarup Dissing; Dela, Flemming; Jacobsen, Jens Christian Brings; Helge, Jorn Wulff		Husted, Karina Louise Skov(Denmark)		A	Geriatrics & Gerontology; Medical Informatics	[Husted, Karina Louise Skov; Fogelstrom, Mathilde; Hulst, Pernille; Bleibach, Akita; Dela, Flemming; Helge, Jorn Wulff] Univ Copenhagen, Ctr Hlth Aging, Dept Biomed Sci, Xlab, Blegdamsvej 3, DK-2200 Copenhagen, Denmark; [Husted, Karina Louise Skov] Univ Coll Copenhagen, Dept Physiotherapy & Occupat Therapy, Copenhagen, Denmark; [Brink-Kjaer, Andreas; Sorensen, Helge Bjarup Dissing] Tech Univ Denm…	Husted, KLS (corresponding author), Univ Copenhagen, Ctr Hlth Aging, Dept Biomed Sci, Xlab, Blegdamsvej 3, DK-2200 Copenhagen, Denmark.		biological age; model development; principal component analysis; healthy aging; biomarkers; aging	BODY-MASS INDEX; WAIST CIRCUMFERENCE; CARDIORESPIRATORY FITNESS; IDENTIFYING BIOMARKERS; CARDIOVASCULAR RISK; PHYSICAL-FITNESS; MORTALITY; MEN; PREDICTOR; SELECTION	Article	JMIR AGING	AREA STUDIES|Q1|1/48	4.8	3	Geriatrics & Gerontology; Gerontology; Medical Informatics		BIOLOGICAL	Denmark	Denmark	Univ Copenhagen(Denmark)	Univ Copenhagen(Denmark)	Biomed Sci	Biomed Sci	Q1|1/48
7	2022	JMIR Aging	Puthusseryppady, Vaisakh(U.K)	Puthusseryppady, V; Morrissey, S; Aung, MH; Coughlan, G; Patel, M; Hornberger, M	Puthusseryppady, Vaisakh; Morrissey, Sol; Aung, Min Hane; Coughlan, Gillian; Patel, Martyn; Hornberger, Michael		Hornberger, Michael(U.K)		A	Geriatrics & Gerontology; Medical Informatics	[Puthusseryppady, Vaisakh; Morrissey, Sol; Hornberger, Michael] Univ East Anglia, Norwich Med Sch, Norwich Res Pk, Norwich NR4 7TJ, Norfolk, England; [Puthusseryppady, Vaisakh] Univ Calif Irvine, Dept Neurobiol & Behav, Irvine, CA USA; [Aung, Min Hane] Univ East Anglia, Sch Comp Sci, Norwich, Norfolk, England; [Coughlan, Gillian] Rotman Res Inst, Baycrest, ON, Canada; [Coughlan, Gillian] Harvard …	Hornberger, M (corresponding author), Univ East Anglia, Norwich Med Sch, Norwich Res Pk, Norwich NR4 7TJ, Norfolk, England.		Alzheimer disease; dementia; spatial disorientation; getting lost; outdoor navigation; risk factors; environmental; GPS tracking; community; mobile phone	GLOBAL POSITIONING SYSTEM; OF-HOME MOBILITY; MISSING INCIDENTS; SPATIAL DISORIENTATION; DEMENTIA; PEOPLE; COMMUNITY; LOST; IMPACT; LIFE	Article	JMIR AGING	AREA STUDIES|Q1|1/48	4.8	3	Geriatrics & Gerontology; Gerontology; Medical Informatics		OUTDOOR	U.K	U.K	Univ East Anglia(U.K)	Univ East Anglia(U.K)	Norwich Res Pk	Norwich Res Pk	Q1|1/48
7	2022	JMIR Aging	Read, Emily A.(Canada)	Read, EA; Gagnon, DA; Donelle, L; Ledoux, K; Warner, G; Hiebert, B; Sharma, R	Read, Emily A.; Gagnon, Danie A.; Donelle, Lorie; Ledoux, Kathleen; Warner, Grace; Hiebert, Brad; Sharma, Ridhi		Read, Emily A.(Canada)		A	Geriatrics & Gerontology; Medical Informatics	[Read, Emily A.] Univ New Brunswick, Fac Nursing, 55 Lutz St, Moncton, NB E1C 0L2, Canada; [Gagnon, Danie A.; Sharma, Ridhi] Univ New Brunswick, Fac Nursing, Fredericton, NB, Canada; [Donelle, Lorie; Ledoux, Kathleen; Hiebert, Brad] Western Univ, Fac Hlth Sci, Arthur Labatt Family Sch Nursing, London, ON, Canada; [Warner, Grace] Dalhousie Univ, Fac Hlth Sci, Sch Occupat Therapy, Halifax, NS, Cana…	Read, EA (corresponding author), Univ New Brunswick, Fac Nursing, 55 Lutz St, Moncton, NB E1C 0L2, Canada.		aging in place; home care; older adults; passive remote monitoring	TECHNOLOGY; CARE; SYSTEM	Article	JMIR AGING	AREA STUDIES|Q1|1/48	4.8	3	Geriatrics & Gerontology; Gerontology; Medical Informatics		MONITORING	Canada	Canada	Univ New Brunswick(Canada)	Univ New Brunswick(Canada)	55 Lutz St	55 Lutz St	Q1|1/48
7	2022	JMIR Aging	Ferrario, Andrea(Switzerland)	Ferrario, A; Luo, MX; Polsinelli, AJ; Moseley, SA; Mehl, MR; Yordanova, K; Martin, M; Demiray, B	Ferrario, Andrea; Luo, Minxia; Polsinelli, Angelina J.; Moseley, Suzanne A.; Mehl, Matthias R.; Yordanova, Kristina; Martin, Mike; Demiray, Burcu		Ferrario, Andrea(Switzerland)		A	Geriatrics & Gerontology; Medical Informatics	[Ferrario, Andrea] Swiss Fed Inst Technol, Chair Technol Mkt, Weinbergstr 56-58, CH-8092 Zurich, Switzerland; [Ferrario, Andrea] Swiss Fed Inst Technol, Mobiliar Lab Analyt, Zurich, Switzerland; [Luo, Minxia; Martin, Mike; Demiray, Burcu] Univ Zurich, Dept Psychol, Zurich, Switzerland; [Luo, Minxia; Martin, Mike; Demiray, Burcu] Univ Zurich, Univ Res Prior Program Dynam Hlth Aging, Zurich, Switze…	Ferrario, A (corresponding author), Swiss Fed Inst Technol, Chair Technol Mkt, Weinbergstr 56-58, CH-8092 Zurich, Switzerland.		cognitive aging; language complexity; social context; machine learning; natural language processing; Electronically Activated Recorder (EAR); behavioral indicators	ACTIVATED RECORDER EAR; ALZHEIMERS-DISEASE; CROSS-VALIDATION; EXECUTIVE FUNCTIONS; DEMENTIA; COMPLEXITY; GUIDELINES; DECLINE	Article	JMIR AGING	AREA STUDIES|Q1|1/48	4.8	3	Geriatrics & Gerontology; Gerontology; Medical Informatics		TAGS	Switzerland	Switzerland	Swiss Fed Inst Technol(Switzerland)	Swiss Fed Inst Technol(Switzerland)	Weinbergstr 56-58	Weinbergstr 56-58	Q1|1/48
7	2021	JMIR Aging	Christie, Hannah Liane(Netherlands)	Christie, HL; Boots, LMM; Hermans, I; Govers, M; Tange, HJ; Verhey, FRJ; de Vugt, M	Christie, Hannah Liane; Boots, Lizzy Mitzy Maria; Hermans, Ivo; Govers, Mark; Tange, Huibert Johannes; Verhey, Frans Rochus Josef; de Vugt, Majolein		Christie, Hannah Liane(Netherlands)		A	Geriatrics & Gerontology; Medical Informatics	[Christie, Hannah Liane; Boots, Lizzy Mitzy Maria; Verhey, Frans Rochus Josef; de Vugt, Majolein] Maastricht Univ, Alzheimer Ctr Limburg, Postbus 616, NL-6200 MD Maastricht, Netherlands; [Hermans, Ivo] Betawerk, Heerlen, Netherlands; [Govers, Mark] Maastricht Univ, CAPHRI Sch Publ Hlth & Primary Care, Dept Hlth Serv Res, Maastricht, Netherlands; [Tange, Huibert Johannes] Maastricht Univ, CAPHRI S…	Christie, HL (corresponding author), Maastricht Univ, Alzheimer Ctr Limburg, Postbus 616, NL-6200 MD Maastricht, Netherlands.		eHealth; dementia; caregiving; implementation; business modeling	HEALTH; CARE; IMPLEMENTATION; TECHNOLOGY; COMMUNITY; INTERNET	Article	JMIR AGING	AREA STUDIES|Q1|1/48	4.8	3	Geriatrics & Gerontology; Gerontology; Medical Informatics		DEMENTIA	Netherlands	Netherlands	Maastricht Univ(Netherlands)	Maastricht Univ(Netherlands)	Alzheimer Limburg	Alzheimer Limburg	Q1|1/48
7	2021	JMIR Aging	Rottenberg, Shelley(Canada)	Rottenberg, S; Williams, A	Rottenberg, Shelley; Williams, Allison		Rottenberg, Shelley(Canada)		A	Geriatrics & Gerontology; Medical Informatics	[Rottenberg, Shelley; Williams, Allison] McMaster Univ, Sch Earth Environm & Soc, 1280 Main St West, Hamilton, ON L8S 4L8, Canada	Rottenberg, S (corresponding author), McMaster Univ, Sch Earth Environm & Soc, 1280 Main St West, Hamilton, ON L8S 4L8, Canada.		informal caregivers; family caregivers; older adults; elder care; web-based intervention; online intervention; online course; health education; eHealth; evaluation	FAMILY CAREGIVERS; SUPPORTIVE INTERVENTIONS; DEMENTIA CAREGIVERS; PROGRAM; HEALTH; PEOPLE	Article	JMIR AGING	AREA STUDIES|Q1|1/48	4.8	3	Geriatrics & Gerontology; Gerontology; Medical Informatics		CAREGIVERS	Canada	Canada	McMaster Univ(Canada)	McMaster Univ(Canada)	Earth Environm & Soc	Sch Earth Environm & Soc	Q1|1/48
7	2020	JMIR Aging	Bayat, Sayeh(Canada)	Bayat, S; Naglie, G; Rapoport, MJ; Stasiulis, E; Chikhaoui, B; Mihailidis, A	Bayat, Sayeh; Naglie, Gary; Rapoport, Mark J.; Stasiulis, Elaine; Chikhaoui, Belkacem; Mihailidis, Alex		Bayat, Sayeh(Canada)		A	Geriatrics & Gerontology; Medical Informatics	[Bayat, Sayeh; Mihailidis, Alex] Univ Toronto, Inst Biomat & Biomed Engn, 550 Univ Ave, Toronto, ON, Canada; [Bayat, Sayeh; Naglie, Gary; Mihailidis, Alex] Univ Hlth Network, KITE Res Inst, Toronto Rehabil Inst, Toronto, ON, Canada; [Naglie, Gary] Baycrest Hlth Sci, Dept Med, Toronto, ON, Canada; [Naglie, Gary] Univ Toronto, Dept Med, Toronto, ON, Canada; [Naglie, Gary; Stasiulis, Elaine] Baycres…	Bayat, S (corresponding author), Univ Toronto, Inst Biomat & Biomed Engn, 550 Univ Ave, Toronto, ON, Canada.		outdoor mobility; older adults; GPS; life space; activity types; machine learning		Article	JMIR AGING	AREA STUDIES|Q1|1/48	4.8	3	Geriatrics & Gerontology; Gerontology; Medical Informatics		MOBILITY	Canada	Canada	Univ Toronto(Canada)	Univ Toronto(Canada)	550 Univ Ave	550 Univ Ave	Q1|1/48
7	2020	JMIR Aging	Levinson, Anthony J.(Canada)	Levinson, AJ; Ayers, S; Butler, L; Papaioannou, A; Marr, S; Sztramko, R	Levinson, Anthony J.; Ayers, Stephanie; Butler, Lianna; Papaioannou, Alexandra; Marr, Sharon; Sztramko, Richard		Levinson, Anthony J.(Canada)		A	Geriatrics & Gerontology; Medical Informatics	[Levinson, Anthony J.; Ayers, Stephanie; Butler, Lianna] McMaster Univ, Div E Learning Innovat, 1280 Main St West, Hamilton, ON, Canada; [Papaioannou, Alexandra; Marr, Sharon; Sztramko, Richard] McMaster Univ, Dept Geriatr Med, Hamilton, ON, Canada	Levinson, AJ (corresponding author), McMaster Univ, Div E Learning Innovat, 1280 Main St West, Hamilton, ON, Canada.		dementia; caregiver; online education; implementation science; internet; eHealth	HEALTH-CARE; INNOVATIONS; IMPROVEMENT; MULTIMEDIA; COMMUNITY; PROGRAM; SUPPORT	Article	JMIR AGING	AREA STUDIES|Q1|1/48	4.8	3	Geriatrics & Gerontology; Gerontology; Medical Informatics		DEMENTIA	Canada	Canada	McMaster Univ(Canada)	McMaster Univ(Canada)	E Learning Innovat	E Learning Innovat	Q1|1/48
7	2020	JMIR Aging	Robinson, Stephanie A.(U.S)	Robinson, SA; Wan, ES; Shimada, SL; Richardson, CR; Moy, ML	Robinson, Stephanie A.; Wan, Emily S.; Shimada, Stephanie L.; Richardson, Caroline R.; Moy, Marilyn L.		Robinson, Stephanie A.(U.S)		A	Geriatrics & Gerontology; Medical Informatics	[Robinson, Stephanie A.; Shimada, Stephanie L.] Edith Nourse Rogers Mem Vet Hosp, Ctr Healthcare Org & Implementat Res, Bldg 70,200 Springs Rd, Bedford, MA 01730 USA; [Robinson, Stephanie A.] Boston Univ, Sch Med, Boston, MA 02118 USA; [Wan, Emily S.; Moy, Marilyn L.] Vet Affairs Boston Healthcare Syst, Pulm & Crit Care Med Sect, Boston, MA USA; [Wan, Emily S.] Brigham & Womens Hosp, Channing Div…	Robinson, SA (corresponding author), Edith Nourse Rogers Mem Vet Hosp, Ctr Healthcare Org & Implementat Res, Bldg 70,200 Springs Rd, Bedford, MA 01730 USA.		aging; COPD; chronic conditions; physical activity; eHealth		Article	JMIR AGING	AREA STUDIES|Q1|1/48	4.8	3	Geriatrics & Gerontology; Gerontology; Medical Informatics		INTERVENTION	U.S	U.S	Edith Nourse Rogers Mem Vet Hosp(U.S)	Edith Nourse Rogers Mem Vet Hosp(U.S)	Healthcare Org & Implementat Res	Healthcare Org & Implementat Res	Q1|1/48
6	2024	JMIR Aging	Aguirre, Alyssa(U.S)	Aguirre, A; Hilsabeck, R; Smith, T; Xie, B; He, DQ; Wang, ZD; Zou, N	Aguirre, Alyssa; Hilsabeck, Robin; Smith, Tawny; Xie, Bo; He, Daqing; Wang, Zhendong; Zou, Ning		Aguirre, Alyssa(U.S)		A	Geriatrics & Gerontology; Medical Informatics	[Aguirre, Alyssa] Univ Texas Austin, Dept Neurol, 1701 Trinity St, Austin, TX 78701 USA; [Aguirre, Alyssa] Univ Texas Austin, Steve Hicks Sch Social Work, Austin, TX 78701 USA; [Hilsabeck, Robin] Univ Texas Hlth Sci Ctr San Antonio, Glenn Biggs Inst Alzheimers & Neurodegenerat Dis, Dept Neurol, San Antonio, TX USA; [Smith, Tawny] Univ Texas Austin, Dept Psychiat & Behav Sci, Austin, TX 78701 USA;…	Aguirre, A (corresponding author), Univ Texas Austin, Dept Neurol, 1701 Trinity St, Austin, TX 78701 USA.		Alzheimer's disease; information technology; social media; neurology; dementia; Alzheimer disease; caregiver; ChatGPT		Article	JMIR AGING	AREA STUDIES|Q1|1/48	4.8	3	Geriatrics & Gerontology; Gerontology; Medical Informatics		DEMENTIA	U.S	U.S	Univ Texas Austin(U.S)	Univ Texas Austin(U.S)	Neurol	Neurol	Q1|1/48
6	2024	JMIR Aging	Lee, Shinduk(U.S)	Lee, SD; Ory, MG; Dahlke, DV; Smith, ML	Lee, Shinduk; Ory, Marcia G.; Dahlke, Deborah Vollmer; Smith, Matthew Lee		Ory, Marcia G.(U.S)		A	Geriatrics & Gerontology; Medical Informatics	[Lee, Shinduk] Univ Utah, Coll Nursing, Salt Lake City, UT USA; [Ory, Marcia G.] Texas A&M Univ, Dept Environm & Occupat Hlth, 212 Adriance Lab Rd, College Stn, TX 77843 USA; [Ory, Marcia G.; Dahlke, Deborah Vollmer; Smith, Matthew Lee] Texas A&M Univ, Ctr Community Hlth & Aging, College Stn, TX USA; [Dahlke, Deborah Vollmer] DVD Associates LLC, Austin, TX USA; [Smith, Matthew Lee] Texas A&M Univ…	Ory, MG (corresponding author), Texas A&M Univ, Dept Environm & Occupat Hlth, 212 Adriance Lab Rd, College Stn, TX 77843 USA.		technology; caregiving; social determinants of health; health disparities; disparity; disparities; caregiver; caregiv- ers; carers; technology use; usage; gerontology; geriatric; geriatrics; older adult; older adults; elder; elderly; older person; older people; ageing; aging; cross-sectional; survey; surveys; computer use; device; devices; adoption; dyad; dyads	UNITED-STATES; HEALTH; ADOPTION; TRENDS	Article	JMIR AGING	AREA STUDIES|Q1|1/48	4.8	3	Geriatrics & Gerontology; Gerontology; Medical Informatics		CAREGIVERS	U.S	U.S	Univ Utah(U.S)	Texas A&M Univ(U.S)	Coll Nursing	Environm & Occupat Hlth	Q1|1/48
6	2024	JMIR Aging	Sakal, Collin(Hong Kong)	Sakal, C; Li, TY; Li, J; Li, XY	Sakal, Collin; Li, Tingyou; Li, Juan; Li, Xinyue		Li, Xinyue(Hong Kong)		A	Geriatrics & Gerontology; Medical Informatics	[Sakal, Collin; Li, Tingyou; Li, Xinyue] City Univ Hong Kong, Sch Data Sci, Hong Kong, Peoples R China; [Li, Juan] Chinese Acad Sci, Inst Psychol, Ctr Aging Psychol, Key Lab Mental Hlth, Beijing, Peoples R China; [Li, Xinyue] City Univ Hong Kong, Sch Data Sci, Kowloon Tong, Lau 16-224,83 Tat Chee Ave, Hong Kong, Peoples R China	Li, XY (corresponding author), City Univ Hong Kong, Sch Data Sci, Kowloon Tong, Lau 16-224,83 Tat Chee Ave, Hong Kong, Peoples R China.		cognitive impairment; China; prediction; predictions; predict; predictor; predictors; risk; risks; population; demographic; demographics; gerontology; geriatric; geriatrics; older adult; older adults; elder; elderly; older person; older people; ageing; aging; MCI; cognitive; cognition; machine learning; variable; variables; model; models; mild cognitive impairment	MENTAL-STATE-EXAMINATION; DEMENTIA	Article	JMIR AGING	AREA STUDIES|Q1|1/48	4.8	3	Geriatrics & Gerontology; Gerontology; Medical Informatics		COGNITIVE	Hong Kong	Hong Kong	City Univ Hong Kong(Hong Kong)	City Univ Hong Kong(Hong Kong)	Data Sci	Sch Data Sci	Q1|1/48
6	2024	JMIR Aging	Soares, Suzete(Portugal)	Soares, S; Hoffmeister, LV; Fernandes, MD; Henriques, A; Costa, A	Soares, Suzete; Hoffmeister, Louise Viecili; Fernandes, Maria de Fatima; Henriques, Adriana; Costa, Andreia		Costa, Andreia(Portugal)		A	Geriatrics & Gerontology; Medical Informatics	[Soares, Suzete; Fernandes, Maria de Fatima] Nursing Sch Lisbon, Lisbon, Portugal; [Soares, Suzete] North Lisbon Hlth Ctr Cluster, Family Hlth Unit Carnide Quer, Lisbon, Portugal; [Hoffmeister, Louise Viecili; Henriques, Adriana; Costa, Andreia] Nursing Sch Lisbon, Nursing Res Innovat & Dev Ctr Lisbon CIDNUR, Ave Prof Egas Moniz, P-1600190 Lisbon, Portugal; [Fernandes, Maria de Fatima] NOVA Univ,…	Costa, A (corresponding author), Nursing Sch Lisbon, Nursing Res Innovat & Dev Ctr Lisbon CIDNUR, Ave Prof Egas Moniz, P-1600190 Lisbon, Portugal.		health literacy; empowerment; digital technology; informal caregiver; family caregiver		Article	JMIR AGING	AREA STUDIES|Q1|1/48	4.8	3	Geriatrics & Gerontology; Gerontology; Medical Informatics		DIGITAL	Portugal	Portugal	Nursing Sch Lisbon(Portugal)	Nursing Res Innovat & Dev Ctr Lisbon CIDNUR(Portugal)	Nursing Lisbon	Nursing Res Innovat & Dev Lisbon CIDNUR	Q1|1/48
[truncated: 298 more rows]

## Sheet: abstact
Abstract
Background: The COVID-19 pandemic has drastically changed the lives of countless members of the general population. Older adults are known to experience loneliness, age discrimination, and excessive worry. It is therefore reasonable to anticipate that they would experience greater negative outcomes related to the COVID-19 pandemic given their increased isolation and risk for complications than yo…
[truncated: 427 more rows]

## Sheet: theme
No	leader	Journal ISO Abbreviation	Journal ISO Abbreviation	institute	instituteCoresp
1	PEOPLE	Canada	Canada	Ctr Integre Univ Sante & Serv Sociaux Capitale Na(Canada)	Ctr Integre Univ Sante & Serv Sociaux Capitale Na(Canada)
3	LONELINESS	Canada	Canada	Univ British Columbia(Canada)	Univ British Columbia(Canada)
4	TECHNOLOGY	U.S	U.S	Univ Colorado(U.S)	Univ Colorado(U.S)
[truncated: 370 more rows]

## Sheet: bootrapping
theme	leader	percent_ref	percent_p2.5	percent_p50	percent_p97.5		Part C — Bootstrapping stability
[truncated: 9 more rows]

[truncated: 6 more sheets: OOL, interrate, abstract, questionair, 工作表2, countrytheme]
